# Supplementary material for: Depth and Dissolved Organic Carbon Shape Microbial Communities in Surface Influenced but Not Ancient Saline Terrestrial Aquifers
Source: Front Microbiol. 2018 Nov 27;9:2880. doi: 10.3389/fmicb.2018.02880 (PMC6277548; doi:10.3389/fmicb.2018.02880)
Supplement: TABLE S2 — Detailed geochemical composition of the 21 groundwaters since the monitoring started in early/mid-1990s until the last measurement in May 2016 (November 2015 only for SA2074A-1). [file Table_2.XLSX]

## Sheet: Supplemental Table 2
				(mg/L)	(mg/L)	(mg/L)	(mg/L)	(mg/L)	(mg/L)	(mg/L)	(mg/L)	(mg/L)	(mg/L)	(mg/L)	(mg/L)	(mg/L)	(mg/L)	(mg/L)	(mg/L)	(mg/L)	(pH unit)	(‰)	(mS/m)	(mg/L)	(mg/L)	(mg/L)	(mg/L)	(mg/L)
Borehole ID	Borehole section	Sample name	Sampling date	Na	K	Ca	Mg	HCO3-	Cl	SO4	SO42-	Br	F	Si	Fe	Fe TOT	Fe(II)	Mn	Li	Sr	pH	δ18O	EC	S2-	NO2-	NO3-	NH4+	PO42-
SA1009B	1	MM-139.7	1993-06-28 17:10:00	1847.1	26.3	535.3	163.6	300	4125.6	250	79.36	18.6	NA	7	2.09	2.026	2.005	1.27	0.169	9.21	6.9	-11.1	1180	NA	NA	NA	NA	NA
SA1009B	1	MM-139.7	1993-08-25 12:36:00	1769.8	26.6	506.1	153.1	292	3984.1	250	81.95	17.9	NA	7	2.032	1.941	1.92	1.18	0.139	7.95	7.3	-7.3	1140	NA	NA	NA	NA	NA
SA1009B	1	MM-139.7	1993-09-28 11:26:00	1740	25.8	514	164	276	4080	252	80.2	19.46	NA	6.4	1.81	NA	NA	1.08	0.156	7.9	7.6	-7.3	1160	NA	NA	NA	NA	NA
SA1009B	1	MM-139.7	1994-06-08 09:18:00	1682.1	23.6	440.5	144.5	242	3672.9	304	98.57	16.64	NA	6.5	1.674	NA	NA	0.97	0.147	7.31	7.2	-7.3	1080	NA	NA	NA	NA	NA
SA1009B	1	MM-139.7	1994-09-05 16:16:00	1590	27.05	371.7	137.9	234	3390	313	105.98	14.06	NA	6.6	1.443	1.42	1.41	0.86	0.138	5.95	7	-7.3	1020	NA	NA	NA	NA	NA
SA1009B	1	MM-139.7	1995-05-17 01:00:00	1568	31.1	275.2	151.8	228	3385.8	NA	117.6	NA	NA	6.6	1.474	1.477	NA	0.83	0.081	4.255	7.4	-6.7	NA	BD	NA	NA	4.198	NA
SA1009B	1	MM-139.7	1995-10-12	1530	30.3	240	145.51	234	3045.4	330.34	116.16	11.13	NA	5.6	1.18	1.39	1.38	0.639	0.049	3.129	7.4	-7	900	BD	NA	NA	8.112	NA
SA1009B	1	MM-139.7	1996-05-21 15:56:00	1598.1	35.9	239.3	150.01	224	3169.5	371.03	116.75	0	NA	6.4	1.427	1.395	1.397	0.776	0.076	4.001	7.3	-7.1	NA	NA	NA	NA	0.068	NA
SA1009B	1	MM-139.7	1997-03-11 18:05:00	1588.2	35.11	225.9	153.96	221	3004.7	358.65	116.41	11.92	NA	6.41	NA	NA	NA	0.677	0.058	3.592	7.2	-7.1	921	BD	NA	NA	1.545	0.141
SA1009B	1	MM-139.7	1997-10-01 13:00:00	1640	37.6	242	160	225	3160.2	370.2	122	11.7	NA	5.85	1.28	1.372	1.372	0.709	0.066	3.81	7.24	-6.9	994	0.25	NA	NA	9.454	0.218
SA1009B	1	MM-139.7	1998-03-04 18:00:00	1720	35.5	241	172	218	3270	371	126	13.2	NA	5.54	1.3	1.35	1.38	0.71361	0.0541	3.37	7.33	-6.8	1010	BD	NA	NA	0.9	NA
SA1009B	1	MM-139.7	1999-04-13 14:15:00	1560	32.4	228	142.8	211	2990	343	114	11.5	1.32	5.6	1.1913	1.289	1.277	0.64	0.07	3.1	7.5	-7.1	780	0.01	NA	NA	9.6118	NA
SA1009B	1	MM-139.7	1999-10-05 09:00:00	1530	31.3	234	149.8	209	3030	384	114	12.5	1.41	6.6	1.4605	1.39	1.4	0.80831	0.0622	3.6	7.4	-7.1	1060	BD	NA	NA	0.6947	NA
SA1009B	1	MM-139.7	2000-09-19 10:00:00	1540	33.5	241	152	210	3140	305	113	11	1.3	5.9	1.41	1.46	1.49	0.676	0.0667	3.72	7.3	-7.1	1050	BD	NA	NA	7.69	NA
SA1009B	1	MM-139.7	2001-09-27 10:00:00	1590	30.4	293	139	217	3050	286	102	15.6	2.1	6.33	1.5	1.567	1.571	0.684	0.12	5.08	7.3	-7.3	980	0.02	NA	NA	6.61	NA
SA1009B	1	MM-139.7	2002-09-26 09:00:00	1660	29.7	319	150	212	3020.2	295.87	102	13.365	1.91	6.9	1.61	1.741	1.664	0.716	0.12	5.3	7.3	-7.7	981	3.7	NA	NA	6.9326	NA
SA1009B	1	MM-139.7	2005-09-28 09:00:00	1480	25	340	127	182	3090	317	116	NA	1.47	7.58	1.52	1.59	1.56	0.756	0.126	6.01	7.33	-8	960	0.03	BD	0.0003	3.64	0.0007
SA1009B	1	MM-139.7	2006-09-27 09:34:00	1630	33.5	259	157	169	3170	412	151	12.3	1.58	6.52	1.57	1.55	1.54	0.791	0.0721	4.41	7.37	-7.2	1010	0.05	0.0004	BD	0.884	0.0045
SA1009B	1	MM-139.7	2007-09-26 08:37:00	1740	40.8	271	179	167	3190	403	167	12	1.5	7.23	1.77	1.53	1.51	0.902	0.0711	4.59	7.41	-7.2	990	0.05	0.0003	BD	4.81	0.0094
SA1009B	1	MM-139.7	2012-05-10 09:17:00	1530	37.1	207	152	181	3023	374.61	133	9.76	1.59	6.56	1.24	NA	NA	0.727	0.054	3.64	7.53	-7.3	970	NA	NA	NA	NA	NA
SA1009B	1	MM-139.7	2012-11-29 09:55:00	1650	39.3	215	166	185.8	3015	363.74	138	10.04	1.56	6.63	1.44	NA	NA	0.702	0.0602	3.31	7.5	-7.7	990	NA	NA	NA	NA	NA
SA1009B	1	MM-139.7	2013-05-02 09:26:00	1570	41	207	162	182.8	3022	378.22	141	10.37	1.49	6.74	1.62	NA	NA	0.697	0.0534	3.18	7.47	-7.61	985	NA	NA	NA	NA	NA
SA1009B	1	MM-139.7	2013-11-20 09:48:00	1590	37.7	177	154	184.2	2920	342	119	10.2	1.56	5.64	0.655	NA	NA	0.642	0.0597	3.03	7.47	-7.48	941	NA	NA	NA	NA	NA
SA1009B	1	MM-139.7	2014-04-30 06:51:00	1630	38.2	195	154	183.6	2956	371.3	129	10.6	1.55	5.85	1.37	NA	NA	0.653	0.0589	3.35	7.55	-8.17	966	NA	NA	NA	NA	NA
SA1009B	1	MM-139.7	2014-11-05 08:40:00	1630	38.7	204	159	184.1	2964	371.5	130	10.7	1.48	5.79	1.51	NA	NA	0.676	0.0558	3.44	7.51	-6.95	962	NA	BD	BD	NA	BD
SA1009B	1	MM-139.7	2015-05-11 09:14:00	1530	38.2	192	154	196.1	3001	369.1	124	10.5	1.49	5.5	1.46	NA	NA	0.621	0.055	3.36	7.83	-7.66	969	0.1	NA	NA	NA	NA
SA1009B	1	MM-139.7	2015-05-13 09:00:00	1540	39.3	189	155	187.9	3002	370.2	125	10.5	1.41	5.75	1.57	NA	NA	0.645	0.054	3.26	7.44	-7.74	970	NA	NA	NA	NA	NA
SA1009B	1	MM-139.7	2015-11-17 13:54:00	1530	37.3	217	160	196.7	2996	359.6	131	10.6	1.54	5.61	1.79	NA	NA	0.666	0.0512	3.27	7.87	-7.38	966	0.07	NA	NA	NA	NA
SA1009B	1	MM-139.7	2015-11-19 08:25:00	1540	38.9	220	163	188.4	2999	362.8	134	10.5	1.5	5.97	1.85	NA	NA	0.688	0.0498	3.23	7.46	-7.42	962	0.03	NA	NA	NA	NA
SA1009B	1	MM-139.7	2016-05-19 08:16:00	1730	39.5	202	159	188.7	3083	366.3	124	10.9	1.38	5.44	1.6	NA	NA	0.664	0.0627	3.25	7.46	-7.29	990	0.03	NA	NA	NA	NA
SA1229A	1	MM-171.3	1992-05-07 10:15:00	2170	11.2	1060	194	510	5590	NA	33.7	NA	NA	8	4.96	4.86	4.86	2.12	0.384	21.4	7.1	-8.1	1520	NA	NA	NA	NA	NA
SA1229A	1	MM-171.3	1993-06-23 15:21:00	1847.9	24.5	598.5	156.1	426	4210.9	NA	69.51	NA	NA	7.7	2.999	2.891	NA	1.29	0.207	11.49	7	-7.3	1220	NA	NA	NA	NA	NA
SA1229A	1	MM-171.3	1993-08-24 16:54:00	1810.4	27	579.6	151.4	388	4105.5	NA	69.98	NA	NA	8	3.026	NA	NA	1.26	0.183	10.57	7.1	-7.4	1160	NA	NA	NA	NA	NA
SA1229A	1	MM-171.3	1993-09-28 17:55:00	1820	24.7	549	159	378	4140	216	74.6	18.69	NA	7.3	2.61	NA	NA	1.13	0.179	9.9	7.1	-6.6	1250	NA	NA	NA	NA	NA
SA1229A	1	MM-171.3	1994-06-07 12:38:00	1735.4	26.05	512.1	151.7	336	3928.2	243	80.5	18.02	NA	7.6	2.374	NA	NA	1.09	0.206	9.8	7	-7	1140	NA	NA	NA	NA	NA
SA1229A	1	MM-171.3	1994-09-05 17:00:00	1707.7	25.85	525.8	147.7	325	3687.1	242	79.18	17.65	NA	7.6	2.281	2.363	2.511	1.01	0.227	9.25	6.9	-7.1	NA	NA	NA	NA	NA	NA
SA1229A	1	MM-171.3	1994-09-07 13:09:00	1732	27.43	456	145	330	3871.5	224	82.9	15.27	NA	7.5	2.141	2.258	2.184	0.95	0.188	7.89	6.9	-7.1	1120	NA	NA	NA	NA	NA
SA1229A	1	MM-171.3	1995-05-18 12:19:00	1628.5	24.1	466.9	146.65	311	3674.7	NA	82.65	NA	NA	7.5	2.208	2.258	NA	1	0.179	7.89	7.1	-6.5	1060	NA	NA	NA	4.61	NA
SA1229A	1	MM-171.3	1995-10-11 16:16:00	1620.6	24.4	440.4	136.27	315	3481.5	224.35	81.91	15.21	NA	6.8	1.895	2.131	2.089	0.808	0.165	6.862	7.5	-7.3	1010	NA	NA	NA	8.28	NA
SA1229A	1	MM-171.3	1996-05-21 16:00:00	1639.8	28	413.1	137.19	304	3392.8	257.72	82.7	0	NA	7.3	BD	1.416	1.346	0.886	0.172	7.118	7.2	-7.3	NA	0.12	NA	NA	0.065	NA
SA1229A	1	MM-171.3	1997-03-11 17:49:00	1586.4	25.18	379.6	130.21	323	3136.8	249.06	83.08	13.888	NA	6.95	1.5745	NA	NA	0.726	0.1335	6.118	7.2	-7.4	906	0.01	NA	NA	1.126	0.208
SA1229A	1	MM-171.3	1998-03-03 10:45:00	1630	29.4	307	146	304	3650	297	96.9	14.1	NA	6.9	1.65	1.63	1.63	0.72612	0.1071	4.87	7.2	-6.7	1010	0.01	NA	NA	0.0762	NA
SA1229A	1	MM-171.3	1998-10-02 10:00:00	1540	27.1	266	131	257	2950	NA	93.2	NA	NA	5.93	1.39	1.56	1.53	0.61179	0.0783	3.56	7.36	-7.1	857	0.02	NA	NA	8.35	NA
SA1229A	1	MM-171.3	1999-04-13 11:00:00	1550	29.2	256	136.4	248	2980	296	97	12.2	1.12	6.2	1.469	1.533	1.549	0.64	0.09	3.8	7.2	-7.1	770	0.02	NA	NA	1.0527	NA
SA1229A	1	MM-171.3	1999-10-04 13:00:00	1500	27.8	290	130.8	265	3010	312	94	12.8	1.36	7.66	1.81	1.76	1.76	0.79	0.089	4.5	7.3	-7.1	870	0.02	NA	NA	0.9853	NA
SA1229A	1	MM-171.3	2000-09-18 10:30:00	1520	25.7	315	131	265	3120	252	88.9	11.9	1.3	6.7	1.75	1.833	1.847	0.71	0.093	4.87	7.2	-7.2	1020	0.01	NA	NA	NA	NA
SA1229A	1	MM-171.3	2001-09-26 13:00:00	1500	24.9	254	120	266	2860	252	89.5	14.2	2.1	6.91	1.56	1.699	1.703	0.625	0.09	4.42	7.2	-7.1	920	0.01	NA	NA	5.95	NA
SA1229A	1	MM-171.3	2001-10-16 11:30:00	1520	26.2	277	124	264	2850	224	94.3	12	2	7.21	1.7	1.835	1.83	0.663	0.09	4.61	7.3	-7.2	950	0.01	NA	NA	1.58	NA
SA1229A	1	MM-171.3	2001-10-16	1560	33	295	128	NA	3381.2	234	NA	NA	5.4	6.2	0.003	NA	NA	0.71	0.115	4.6	7.02	-7.2	NA	NA	NA	BD	NA	BD
SA1229A	1	MM-171.3	2012-05-14 09:35:00	1540	28.5	244	141	240.9	2979	293.23	103	10.2	1.59	7.86	1.71	1.65	1.64	0.734	0.0807	4.36	7.34	NA	955.5	0.06	0.0005	BD	5.25	0.0059
SA1229A	1	MM-171.3	2012-11-28 13:06:00	1640	31.2	263	155	255.4	3024	276.05	105	11.01	1.51	8.19	1.96	1.81	1.82	0.764	0.0865	4.15	7.34	NA	983	0.06	0.0008	BD	6.13	0.0078
SA1229A	1	MM-171.3	2013-05-02 10:04:00	1510	32.2	254	150	254.3	3064	290.89	108	11.84	1.35	8.29	NA	1.8	1.8	0.744	0.0833	3.93	7.36	NA	978	0.07	BD	BD	5.75	0.0078
SA1229A	1	MM-171.3	2013-11-19 09:17:00	1640	31	238	151	250.3	3073	280	95.3	12.2	1.5	7.04	1.92	1.92	1.88	0.737	0.0962	4.14	7.37	NA	978	0.06	0.0007	BD	4.92	0.0223
SA1229A	1	MM-171.3	2014-04-28 09:23:00	1590	30.4	257	144	248.6	3067	293.2	98.7	12.1	1.49	7.29	1.89	1.84	1.83	0.734	0.0994	4.54	7.32	NA	980	0.08	0.0003	BD	5.06	0.0038
SA1229A	1	MM-171.3	2014-05-26 09:30:00	1670	33	257	147	246.8	3093	272.7	106	11.8	1.35	7.22	2.21	2.09	2.09	0.738	0.107	4.65	7.36	NA	981	0.13	NA	NA	NA	NA
SA1229A	1	MM-171.3	2014-11-20 08:05:00	1630	31	265	148	249.4	3078	287.5	100	12.3	1.42	7.16	2.04	1.91	1.92	0.758	0.105	4.75	7.36	NA	984	0.06	BD	BD	5.39	0.0044
SA1229A	1	MM-171.3	2015-05-18 10:05:00	1510	29.6	281	139	252.6	3120	267	92.8	11.7	1.37	7.18	1.87	1.8	1.78	0.736	0.107	4.78	7.32	NA	987	0.07	0.0004	BD	5.35	0.0055
SA1229A	1	MM-171.3	2015-11-16 10:53:00	1530	28.5	330	146	255	3139	276	99	13.1	1.43	7.34	2.01	1.81	1.81	0.802	0.105	5	7.34	NA	993	0.06	BD	BD	5.52	0.0085
SA1229A	1	MM-171.3	2016-05-09 10:47:00	1740	27.4	309	140	254.6	3103	267.6	90.5	12.9	1.31	6.81	1.82	1.79	1.8	0.759	0.128	5.04	7.3	NA	1002	0.07	0.0004	BD	5.06	0.0061
SA1420A	1	MM-200.6	1992-08-14 01:00:00	1650	7.6	981	117	830	4610	200	67.2	22	NA	5.4	NA	NA	NA	NA	NA	14.6	7.6	-11.2	1280	NA	NA	NA	NA	NA
SA1420A	1	MM-200.6	1992-10-15	1540	10.2	715	123	170	3930	NA	75.4	NA	NA	6.1	1.45	1.11	1.11	1.2	0.18	9.38	7.6	-8.7	1100	NA	NA	NA	NA	NA
SA1420A	1	MM-200.6	1992-12-02	1610	11	760	126	202	4140	225	83.1	15.68	NA	6	1.61	1.59	1.57	1.18	0.234	11.2	7.5	-8.5	1050	NA	NA	NA	NA	NA
SA1420A	1	MM-200.6	1993-02-07	1550	14	482	129	226	3450	NA	112	9.28	NA	6.2	2.56	2.56	2.53	1.3	0.083	5.73	7.3	-7.2	1090	NA	NA	NA	NA	NA
SA1420A	1	MM-200.6	1993-06-22 17:06:00	1484.2	9.7	487.9	124.5	215	3419.9	307	104	11	NA	5.8	2.205	1.941	1.92	1.18	0.097	6.62	7.3	-7.5	1000	NA	NA	NA	NA	NA
SA1420A	1	MM-200.6	1993-08-24 17:38:00	1539	15.8	485	127.4	212	3434.5	308.8	106.99	10.1	NA	6.5	2.085	1.952	1.962	1.11	0.099	6.22	7.3	-7.2	980	NA	NA	NA	NA	NA
SA1420A	1	MM-200.6	1993-09-29 13:47:00	1600	13.7	480	139	214	3530	335	110.6	26.8	NA	5.6	1.7	NA	NA	0.95	0.094	5.7	7.3	-7	1070	NA	NA	NA	NA	NA
SA1420A	1	MM-200.6	1994-06-07 10:21:00	1426.5	15.7	395.8	116.8	206	3052.5	303	96.76	12.15	NA	6.5	1.43	NA	NA	0.85	0.123	5.98	7.2	-7.5	930	NA	NA	NA	NA	NA
SA1420A	1	MM-200.6	1994-09-06 16:13:00	1441.8	18.2	368.7	125.2	199	2949.7	NA	101.64	9.56	NA	6.8	1.563	1.604	1.604	0.83	0.107	4.87	7.1	-7.1	900	NA	NA	NA	NA	NA
SA1420A	1	MM-200.6	1995-05-18 14:53:00	1347.5	20.5	284.4	135.8	200	2900.1	NA	100.6	NA	NA	6.3	1.853	1.867	NA	0.8	0.072	3.68	7.3	-7.1	900	NA	NA	NA	2.128	NA
SA1420A	1	MM-200.6	1995-10-11 15:56:00	1334.4	20.3	247.3	129.44	205	2721	267.44	97.5	13.73	NA	5.6	1.522	1.637	1.633	0.688	0.059	2.904	7.5	-7.3	815	0.15	NA	NA	2.16	NA
SA1420A	1	MM-200.6	1996-05-21 16:02:00	1315.8	21.1	245.4	119.07	214	2676.7	280.88	87.97	0	NA	6	1.446	1.538	NA	0.686	0.076	3.453	7.4	-7.6	NA	0.05	NA	NA	0.2	NA
SA1420A	1	MM-200.6	1997-03-11 17:39:00	1392.6	25.91	210	136.56	189	2507.8	300.78	99.16	9.08	NA	6.18	1.712	1.584	1.572	0.69961	0.052	2.602	7.36	-7.5	783	0.03	NA	NA	0.638	NA
SA1420A	1	MM-200.6	1997-09-30 18:15:00	1500	30.9	245	161	195	2972.5	390	110	11.6	NA	5.56	1.76	1.855	1.855	0.733	0.052	3.01	7.4	-6.7	878	0.2	NA	NA	2.951	BD
SA1420A	1	MM-200.6	1998-03-04 15:00:00	1530	27	246	157	205	3050	324	108	10.2	NA	5.56	1.57	1.56	1.55	0.7207	0.046	2.96	7.37	-6.8	914	0.1	NA	NA	0.1	NA
SA1420A	1	MM-200.6	1998-10-01 09:30:00	1360	23.5	214	123	198	2530	258	91.7	8.5	BD	5.34	1.2	1.34	1.34	0.55978	0.0516	2.26	7.51	-7.2	729	0.12	NA	NA	2.56	NA
SA1420A	1	MM-200.6	1999-04-13 09:00:00	1420	27.3	203	135.1	206	2690	292	97	9.6	BD	5.4	1.4013	1.438	1.44	0.61	0.06	2.2	7.3	-7.3	690	0.24	NA	NA	0.7731	NA
SA1420A	1	MM-200.6	1999-10-05 14:30:00	1370	25.3	228	140.8	200	2720	299	98	10.2	1.15	6.8	1.7	1.45	1.48	0.78	0.047	2.8	7.5	-7.2	930	0.12	NA	NA	0.8309	NA
SA1420A	1	MM-200.6	2000-09-18 10:00:00	1450	31.5	216	152	203	2860	292	100	9.5	1	5.51	1.49	1.546	1.536	0.638	0.0442	2.7	7.5	-6.9	960	0.07	NA	NA	2.73	NA
SA1420A	1	MM-200.6	2004-09-21 10:45:00	1280	33.8	176	131	210	2540	294	94.4	24.4	1.1	6	1.05	1.09	1.14	0.523	0.0479	2.23	7.48	-7.8	798	0.12	0.0005	BD	2.11	0.0048
SA1420A	1	MM-200.6	2005-09-29 11:00:00	1300	32.8	190	142	205	2640	280	102	NA	1.12	7.24	1.12	1.13	1.11	0.595	0.0444	2.64	7.44	-7.8	842	0.09	0.0002	BD	2.53	0.0267
SA1420A	1	MM-200.6	2006-09-25 13:00:00	1430	35.5	201	151	211	2650	300	116	9.15	1.2	6.94	1.22	1.2	1.19	0.625	0.0512	2.83	7.47	-7.4	883	0.1	0.0007	0.0024	2.2	0.0011
SA1420A	1	MM-200.6	2007-09-24 10:15:00	1580	42.3	211	174	210	2850	331	134	10.8	1.05	7.56	1.4	1.28	1.23	0.546	0.048	2.84	7.48	-7.3	911	0.12	0.0005	0.0003	2.2	0.0084
SA1420A	1	MM-200.6	2008-09-18 10:00:00	1500	36	261	162	210	2910	328	119	9.25	1.07	6.95	1.26	1.15	1.14	0.724	0.0628	3.62	7.44	-7.5	946	0.07	NA	NA	4.01	NA
SA1420A	1	MM-200.6	2009-10-05 10:55:00	1370	27.8	230	137	216	2800	300	108	9.75	1.22	6.97	0.958	1.03	1.02	0.551	0.0661	3.34	7.49	NA	902	0.11	0.0003	BD	1.97	0.0038
SA1420A	1	MM-200.6	2010-12-09 10:49:00	1280	34	198	135	222.1	2694	270.61	107	9.37	1.34	7.16	0.975	0.94	0.93	0.525	0.0564	2.98	7.54	-7.5	862	0.16	0.0004	BD	1.93	0.0072
SA1420A	1	MM-200.6	2011-05-11 10:05:00	1220	30.6	167	124	225.2	2572	261.38	95.8	7.89	1.32	7.02	0.813	0.9	0.89	0.515	0.0508	2.33	7.58	-7.7	840	0.11	0.0004	BD	1.7	0.0055
SA1420A	1	MM-200.6	2011-11-16 10:50:00	1320	32.2	220	136	222.1	2683	280.9	98.7	8.33	1.22	7.04	0.903	0.9	0.92	0.566	0.0594	2.99	7.52	-7.7	871	0.12	0.0005	BD	0.36	0.0068
SA1420A	1	MM-200.6	2012-05-14 09:45:00	1450	37.7	193	154	211.7	2811	321.24	114	8.89	1.28	6.86	1.09	1.04	1.04	0.634	0.0448	2.49	7.48	-8.4	893.5	0.12	0.0005	BD	2.01	0.0082
SA1420A	1	MM-200.6	2012-11-28 10:51:00	1500	32.9	242	144	214.3	2797	286.44	111	9.16	1.26	6.92	0.94	0.95	0.97	0.609	0.0708	3.76	7.52	-8	921	0.1	0.0007	BD	1.82	0.0041
SA1420A	1	MM-200.6	2013-04-30 10:30:00	1320	30.4	242	137	218.7	2728	291.36	107	9.52	1.27	7.08	0.922	0.88	0.89	0.609	0.0676	3.36	7.54	-7.98	887	0.12	BD	0.0004	2.25	0.0067
SA1420A	1	MM-200.6	2013-11-20 11:35:00	1530	31	215	141	216.8	2715	261.4	96.1	9.39	1.33	6.2	0.898	0.88	0.87	0.608	0.0744	3.33	7.54	-7.72	868	0.1	0.0008	BD	1.73	0.0117
SA1420A	1	MM-200.6	2014-05-05 09:18:00	1470	28.1	242	132	213.3	2761	300.2	101	9.88	1.34	6.3	0.887	0.87	0.87	0.602	0.0803	3.93	7.51	-8.42	892	0.14	0.0003	BD	1.42	0.0048
SA1420A	1	MM-200.6	2014-11-20 08:45:00	1500	30.4	257	143	212.1	2842	295.8	106	10.1	1.22	6.39	0.892	0.86	0.86	0.612	0.087	3.93	7.51	-7.44	912	0.09	BD	BD	1.6	0.0043
SA1420A	1	MM-200.6	2015-05-07 08:38:00	1390	20.3	294	116	226	2716	252.6	86.8	9.39	1.33	6.36	0.711	NA	NA	0.545	0.106	5.12	7.65	-8.42	873	0.08	NA	NA	NA	NA
SA1420A	1	MM-200.6	2015-05-07 10:20:00	1390	28	257	129	209.1	2807	285.5	98.5	9.74	1.21	6.21	0.87	0.84	0.84	0.594	0.0831	4.23	7.52	-8.16	899	0.12	0.0004	BD	1.56	0.004
SA1420A	1	MM-200.6	2015-11-16 08:44:00	1320	19.7	330	120	227.6	2737	249.9	93	9.51	1.35	6.46	0.746	NA	NA	0.575	0.101	5.19	7.55	-8.02	876	0.09	NA	NA	NA	NA
SA1420A	1	MM-200.6	2015-11-16 10:15:00	1380	27.5	299	141	214.7	2860	285.1	107	9.99	1.27	6.46	0.954	0.85	0.85	0.64	0.0788	4.25	7.51	-7.63	916	0.11	BD	BD	1.64	0.0042
SA1420A	1	MM-200.6	2016-05-11 09:42:00	1620	28.7	280	143	211.1	2947	307.9	104	10.7	1.21	5.94	0.9	0.9	0.9	0.629	0.096	4.43	7.49	-7.49	950	0.1	0.0003	BD	1.58	0.0037
SA2074A	1	MM-281.7	1993-02-05 01:30:00	21.6	2.1	14.6	3.5	20	24.8	NA	15.2	NA	NA	0.9	NA	NA	NA	NA	0.003	0.08	8.1	NA	28.1	NA	NA	NA	NA	NA
SA2074A	1	MM-281.7	1993-06-17 16:30:00	1959.4	8.6	992.6	172	47	5282.5	305	99.67	16.5	NA	5.6	NA	0.755	0.734	0.98	0.273	15.74	7	-8.5	1440	NA	NA	NA	NA	NA
SA2074A	1	MM-281.7	1993-09-28 10:58:00	1730	11	764	144	79	4670	277	87.7	15.88	NA	5.2	0.231	NA	NA	0.78	0.217	11.2	7.1	-8.4	1300	NA	NA	NA	NA	NA
SA2074A	1	MM-281.7	1994-06-07 10:00:00	1701.7	10.2	723.2	141.5	94	4275.6	275	90.29	15.43	NA	5.7	0.242	NA	NA	0.72	0.262	10.71	7.3	-8.5	1230	NA	NA	NA	NA	NA
SA2074A	1	MM-281.7	1994-09-06 16:08:00	1521.7	10.28	627	126.4	103	3967.2	263	87.66	12.84	NA	6.4	0.222	0.248	0.241	0.66	0.254	9.56	7.3	-8.4	1120	NA	NA	NA	NA	NA
SA2074A	1	MM-281.7	1995-05-18 01:00:00	1454	9.3	560.4	119.3	128	3414.1	NA	87.4	NA	NA	6.2	0.218	0.221	NA	0.66	0.198	8.175	7.6	-8.7	1040	NA	NA	NA	0.204	NA
SA2074A	1	MM-281.7	1995-10-11 15:21:00	1425	9.1	510.1	111.85	141	3238.6	251.3	85.4	10.23	NA	5.4	0.172	0.194	0.167	0.52	0.172	6.574	7.7	-8.4	930	0.03	NA	NA	0.237	NA
SA2074A	1	MM-281.7	1996-05-21 12:06:00	1419.7	9.9	510.6	106.84	134	3290	242.65	80.01	NA	NA	6.2	0.198	0.198	0.197	0.604	0.216	7.597	7.66	-8.2	NA	BD	NA	NA	0.061	NA
SA2074A	1	MM-281.7	1997-03-10 17:01:00	1369.3	9.45	461.7	94.68	152	2983	251.93	81.87	10.25	NA	6.01	0.1639	0.16	0.158	0.54063	0.1989	6.776	7.67	-8.7	845	0.05	NA	NA	0.156	NA
SA2074A	1	MM-281.7	1997-09-30 16:00:00	1280	9.34	447	84.9	152	2838.8	281.4	85	10	NA	5.9	0.151	0.163	0.155	0.4715	0.188	6.55	7.5	-8.4	845	0.05	NA	NA	0.208	NA
SA2074A	1	MM-281.7	1998-03-03 16:00:00	1320	8.5	443	92	159	2950	279	90.2	11.3	NA	6	0.1524	0.143	0.143	0.45959	0.1754	6.1	7.66	-8.5	860	0.02	NA	NA	0.2077	NA
SA2074A	1	MM-281.7	1998-10-01 12:00:00	1260	7.9	416	82.4	160	2670	265	87.8	8.05	BD	5.4	0.1512	0.165	0.166	0.41925	0.1549	4.74	7.7	-8.5	778	BD	NA	NA	0.1898	NA
SA2074A	1	MM-281.7	1999-04-13 10:00:00	1220	7.9	408	79.1	167	2630	257	86	9.2	1.17	6.3	0.1467	0.157	0.156	0.45	0.15	4.5	7.7	-8.5	680	0.08	NA	NA	0.2817	NA
SA2074A	1	MM-281.7	1999-10-05 08:30:00	1200	8.4	410	78.5	166	2510	251	83	9.7	1.41	6.6	0.1709	0.152	0.149	0.5	0.1661	5.5	7.7	-8.4	900	0.03	NA	NA	0.1406	NA
SA2074A	1	MM-281.7	2000-09-19 13:00:00	1230	9.28	448	85.1	169	2770	251	87.4	9.6	1.2	6.06	0.161	0.16	0.16	0.487	0.15	6.4	7.7	-8.2	920	0.01	NA	NA	0.19	NA
SA2074A	1	MM-281.7	2001-10-16 08:00:00	1240	9.59	394	80.4	174	2520	237	90.7	12.8	2.6	6.56	0.163	0.163	0.162	0.465	0.152	6.01	7.7	-8.2	850	0.05	NA	NA	0.16	NA
SA2074A	1	MM-281.7	2001-10-16	1400	11	414	85	NA	2913	234	NA	NA	4.7	5.7	0.002	NA	NA	0.46	0.172	5.8	7.86	NA	NA	NA	NA	BD	NA	BD
SA2074A	1	MM-281.7	2002-09-20 10:00:00	1200	9.73	340	78.3	179	2427.3	234.93	76.9	8.465	1.54	6.32	0.188	0.167	0.154	0.466	0.141	5.21	7.71	-8.5	809	0.01	BD	NA	0.23	BD
SA2074A	1	MM-281.7	2003-09-19 09:00:00	1150	11.5	351	75.9	196	2365	232	74.1	9.7	1.1	6.01	0.146	0.154	0.144	0.497	0.13	5	7.7	-8.7	760	NA	NA	NA	0.3	NA
SA2074A	1	MM-281.7	2004-09-27 09:45:00	1110	10.8	336	72.9	197	2320	246	81.5	19.6	1.6	6.58	0.189	0.183	0.175	0.47	0.149	4.83	7.67	-8.7	740	0.06	0.0025	0.0015	0.245	0.0005
SA2074A	1	MM-281.7	2005-09-28 14:00:00	1090	10.3	328	73.7	193	2280	226	81.4	NA	1.51	7.79	0.135	0.137	0.137	0.491	0.135	5	7.6	-8.8	743	0.03	0.0002	0.001	0.237	0.0018
SA2074A	1	MM-281.7	2006-10-06 09:00:00	1190	10.6	361	79.8	188	2460	246	95	8.1	1.58	7.69	0.207	0.159	0.153	0.568	0.153	5.69	7.58	-8.4	789	0.03	0.0002	0.0006	0.116	0.0005
SA2074A	1	MM-281.7	2007-10-05 09:00:00	1240	10.8	374	80.8	187	2530	249	95.8	8.25	1.87	7.41	0.163	0.165	0.156	0.561	0.144	5.88	7.71	-8.3	810	0.04	0.0006	0.109	0.259	0.0005
SA2074A	1	MM-281.7	2008-09-25 09:35:00	NA	NA	NA	NA	188	2640	NA	NA	NA	NA	NA	NA	NA	NA	NA	NA	NA	7.66	NA	836	NA	NA	NA	NA	NA
SA2074A	1	MM-281.7	2010-12-02 10:30:00	1320	10.3	414	95.8	186	2770	259.14	99.3	9.58	1.8	7.83	0.11	NA	NA	0.615	0.152	6.73	7.75	-8.4	888	NA	0.0003	0.004	0.26	0.0019
SA2074A	1	MM-281.7	2011-10-12 07:50:00	1250	9.64	402	90.6	181.4	2744	258.69	91.5	7.31	1.69	7.78	0.108	NA	NA	0.589	0.14	6.24	7.69	-8.27	874.5	NA	NA	NA	NA	NA
SA2074A	1	MM-281.7	2012-05-15 08:42:00	1250	10.2	393	88	172.5	2704	261.99	93.8	8.58	1.8	7.61	0.102	NA	NA	0.595	0.151	6.68	7.71	-8.1	863.5	NA	NA	NA	NA	NA
SA2074A	1	MM-281.7	2013-05-13 10:00:00	1160	10.1	412	93	169.5	2756	266.3	101	6.12	1.72	7.69	0.122	NA	NA	0.602	0.14	6.09	7.75	-8.61	875	NA	NA	NA	NA	NA
SA2074A	1	MM-281.7	2013-11-19 08:00:00	1390	10.2	372	93.6	165.1	2761	270.3	91.7	9.77	1.72	6.63	0.128	NA	NA	0.604	0.157	6.2	7.84	-8.78	880	NA	NA	NA	NA	NA
SA2074A	1	MM-281.7	2014-11-26 07:47:00	1390	10.8	394	95.7	155.6	2753	287.1	104	9.39	1.63	6.79	0.105	NA	NA	0.586	0.157	6.27	7.75	-8.16	884	NA	NA	NA	NA	NA
SA2074A	1	MM-281.7	2015-11-12 08:20:00	1300	10.5	472	101	153.9	2854	300.7	112	9.62	1.61	6.98	0.155	NA	NA	0.651	0.137	6.55	7.72	-8.24	895	0.03	NA	NA	NA	NA
SA2273A	1	MM-305.9	2002-09-20 11:05:00	1560	14.6	592	98.6	173	3474.4	289.12	92.8	16.634	1.65	5.98	0.687	0.823	0.808	0.719	0.307	9.4	7.47	-8.5	1096	0.03	BD	NA	0.67	BD
SA2273A	1	MM-305.9	2003-09-19 10:00:00	1490	15.4	538	92.6	169	3250	285	90.3	14.8	1	5.75	0.675	0.722	0.708	0.7	0.255	8.42	7.4	-8.6	1040	0.04	NA	NA	NA	NA
SA2273A	1	MM-305.9	2004-09-27 10:00:00	1370	16.4	485	93.5	173	3090	304	98.5	24.7	1.45	6.23	0.695	0.777	0.767	0.674	0.253	7.31	7.46	-8.4	950	0.05	0.0003	BD	0.806	0.0005
SA2273A	1	MM-305.9	2006-10-16 10:30:00	1470	19	465	110	171	3260	299	116	12.9	1.57	7.13	0.853	0.833	0.821	0.817	0.23	7.82	7.43	-8.1	977	0.05	0.0005	BD	0.211	0.0007
SA2273A	1	MM-305.9	2008-09-22 10:35:00	1440	20	488	110	171	3240	306	115	12.5	1.57	7.13	0.907	0.876	0.882	0.847	0.252	8.32	7.43	-8.5	1020	0.06	0.0004	BD	1.02	0.0008
SA2273A	1	MM-305.9	2009-09-14 10:32:00	1330	18.5	407	98.1	185	2880	277	103	11.6	1.58	7.51	0.731	0.824	0.778	0.664	0.206	6.58	7.44	-8.8	952	0.06	0.0003	BD	0.952	0.0014
SA2273A	1	MM-305.9	2011-11-09 11:05:00	986	15.5	308	69.5	217.7	2120	207.04	70	6.81	1.64	7.62	0.613	0.62	0.63	0.532	0.159	4.74	7.5	-9.4	709.5	0.1	0.0005	BD	0.67	0.003
SA2273A	1	MM-305.9	2012-05-10 09:46:00	1060	16	341	76.9	204.8	2271	221.39	79.1	8.22	1.6	7.64	0.747	0.73	0.73	0.623	0.184	5.99	7.47	-9.2	749.5	0.1	0.0005	BD	0.71	0.0021
SA2273A	1	MM-305.9	2013-05-15 10:10:00	1050	18.4	327	76.7	207.9	2076	207.4	69.4	8.26	1.46	7.56	0.771	0.74	0.74	0.605	0.176	5.66	7.44	-9.62	719	0.11	BD	BD	0.68	0.0022
SA2273A	1	MM-305.9	2013-10-01 09:15:00	1480	16.6	476	96.1	190.1	2736	233.1	89.3	11	1.59	7.14	0.934	0.87	0.87	0.772	0.289	7.89	7.57	-9.6	871	0.09	NA	NA	NA	NA
SA2273A	1	MM-305.9	2013-11-26 08:40:00	1070	16.4	308	76.2	214.5	2173	201.6	70.5	8.82	1.51	7.03	0.68	0.72	0.72	0.559	0.184	5.03	7.44	-9.68	730	0.11	0.001	BD	0.67	0.005
SA2273A	1	MM-305.9	2014-05-12 09:11:00	1050	15.9	317	77.1	210.9	2207	217	75	8.81	1.79	7.14	0.783	0.73	0.76	0.606	0.169	5.37	7.42	-10.48	723	0.15	0.0002	BD	0.68	0.0026
SA2273A	1	MM-305.9	2014-11-04 09:07:00	1190	15.8	365	80.6	206	2280	222.7	85.3	9.37	1.41	6.98	0.854	0.77	0.77	0.639	0.186	6.06	7.44	-9.05	746	0.1	BD	BD	0.69	0.0017
SA2273A	1	MM-305.9	2015-05-20 08:53:00	1150	14.9	337	73.6	205.3	2315	216.3	75.1	9.17	1.39	6.99	0.715	0.74	0.74	0.553	0.209	5.76	7.45	-9.6	754	0.12	0.0003	BD	0.66	0.002
SA2273A	1	MM-305.9	2015-11-23 10:16:00	1130	15.9	342	78.3	213.8	2255	210.8	76.9	8.9	1.37	7.08	0.776	0.76	0.75	0.593	0.176	5.68	7.43	-9.31	740	0.13	BD	BD	0.64	0.0023
SA2273A	1	MM-305.9	2016-05-25 09:02:00	1130	15.5	345	77.8	207.2	2314	231.8	74.8	9.13	1.36	6.94	0.786	0.79	0.79	0.599	0.171	5.6	7.41	-9.15	757	0.12	BD	BD	0.66	0.0016
KA2051A01	9	MM-310.3	2012-02-23 12:15:00	1190	18.1	333	90.8	222.5	2231	224.3	84.5	6.72	1.55	7.47	0.628	0.61	0.58	0.705	0.135	4.77	7.54	-8.7	766	0.11	0.0007	BD	0.51	BD
KA2051A01	9	MM-310.3	2012-06-25 13:55:00	1160	19.1	320	93.1	226	2281	230.92	83.9	8.27	2.21	7.14	0.647	0.67	0.67	0.711	0.125	4.96	7.53	-8.3	798	0.1	0.0004	BD	0.56	BD
KA2051A01	9	MM-310.3	2013-02-27 14:25:00	1150	18	317	100	228.1	2589	253.5	84.2	9.23	1.76	6.74	0.694	0.71	0.7	0.748	0.0976	4.52	7.48	-8.2	833	0.1	0.0004	BD	0.61	BD
KA2051A01	9	MM-310.3	2013-05-07 12:35:00	1110	19.8	326	106	228.4	2517	241.33	89.9	7.97	1.45	7.37	0.72	0.7	0.7	0.773	0.103	4.31	7.54	-8.45	830	0.1	0.0003	BD	0.64	0.0005
KA2051A01	9	MM-310.3	2013-05-28 08:55:00	1230	25.2	292	112	236.5	2553	242.7	81.5	NA	1.45	7.01	0.808	0.77	0.76	0.839	0.0966	4.18	7.54	-8.33	836	0.1	NA	NA	NA	NA
KA2051A01	9	MM-310.3	2013-10-31 12:30:00	1420	19.7	279	105	217	2479	234.9	83.2	8.09	1.55	6.3	0.634	0.63	0.64	0.739	0.118	4.69	7.55	-8.05	806	0.11	0.0005	BD	0.59	0.0015
KA2051A01	9	MM-310.3	2014-04-01 13:23:00	1220	16.2	343	99.8	203	2538	249.3	90.5	8.7	1.67	6.76	0.511	0.5	0.5	0.617	0.136	6.06	7.53	-8.71	819	0.12	0.0002	BD	0.45	0.0006
KA2051A01	9	MM-310.3	2014-11-03 12:58:00	1320	14.9	375	94.7	199.4	2612	265.7	91.8	8.97	1.49	6.28	0.488	0.46	0.45	0.653	0.124	5.89	7.53	-8.11	839	0.1	BD	BD	0.45	BD
KA2051A01	9	MM-310.3	2015-02-03 08:07:00	1390	19.8	321	111	199.7	2649	275.9	99.7	8.79	1.39	6.09	0.603	NA	NA	0.808	0.0908	4.93	7.53	-8.05	869	0.1	NA	NA	NA	NA
KA2051A01	9	MM-310.3	2015-05-20 12:30:00	1450	26.2	262	123	201.6	2701	284.3	99.6	8.79	1.46	6.11	0.733	0.75	0.75	0.799	0.0889	3.86	7.52	-8.18	864	0.1	0.0002	BD	0.72	0.0005
KA2051A01	9	MM-310.3	2015-11-24 11:49:00	1400	24.5	275	123	204.4	2725	280.4	101	9.03	1.52	5.69	0.755	0.75	0.74	0.802	0.084	4.03	7.53	-7.79	870	0.2	BD	BD	0.73	0.0005
KA2051A01	9	MM-310.3	2016-05-17 11:23:00	1490	24.2	281	125	204.5	2792	299.4	98.5	9.33	1.47	5.68	0.787	0.79	0.79	0.835	0.0886	4.01	7.5	-7.5	898	0.1	0.0002	BD	0.72	0.0005
KA2050A	3	MM-318.9	2012-02-29 10:20:00	1210	12.1	515	66.7	180.1	2605	254.08	93.7	8.47	1.62	7.27	0.543	0.52	0.52	0.57	0.274	8.26	7.54	-9.1	854.5	0.1	0.0007	0.0003	0.27	BD
KA2050A	3	MM-318.9	2012-06-26 13:51:00	1040	10.3	400	57.9	185.7	2260	222.96	83.2	8.12	2.33	7.19	0.509	0.52	0.52	0.499	0.204	6.68	7.59	-9	756	0.09	0.0007	BD	0.22	BD
KA2050A	3	MM-318.9	2013-03-07 13:42:00	1040	10.8	357	74.7	223.5	2319	218.15	75.2	8.22	1.55	6.77	0.426	0.44	0.44	0.6	0.126	5.77	7.53	-8.61	775	0.09	0.0007	BD	0.31	BD
KA2050A	3	MM-318.9	2013-05-06 13:20:00	1000	11	378	79.6	220.6	2329	214	82.1	7.55	1.5	7.55	0.442	0.43	0.43	0.657	0.133	5.73	7.58	-8.94	759	0.1	BD	BD	0.32	BD
KA2050A	3	MM-318.9	2013-10-30 14:32:00	1340	12.9	321	90.3	225.6	2310	218.1	77.8	7.81	1.64	6.72	0.419	0.4	0.4	0.691	0.141	5.56	7.52	-8.39	758	0.12	0.0006	BD	0.35	0.0006
KA2050A	3	MM-318.9	2014-04-03 11:11:00	1200	14.5	333	97.1	215.1	2401	224.4	84.4	8.09	1.63	6.79	0.471	0.45	0.45	0.678	0.129	5.74	7.52	-8.94	793	0.1	0.0002	BD	0.42	BD
KA2050A	3	MM-318.9	2014-11-03 13:35:00	1320	15.1	352	97.5	210.5	2532	246.2	87.4	8.63	1.48	6.37	0.452	0.44	0.44	0.729	0.116	5.42	7.53	-8.17	816	0.07	BD	BD	0.46	BD
KA2050A	3	MM-318.9	2015-05-19 08:36:00	1290	14.6	359	94.8	219.6	2578	240.9	92.4	8.4	1.4	5.07	0.0081	NA	NA	0.638	0.112	5.64	7.77	-8.59	830	3.93	NA	NA	NA	NA
KA2050A	3	MM-318.9	2015-05-19 14:22:00	1310	15.8	349	95	209.8	2567	256.7	90.4	8.43	1.44	6.54	0.392	0.41	0.41	0.628	0.129	5.55	7.52	-8.62	833	0.11	0.0004	BD	0.41	BD
KA2050A	3	MM-318.9	2015-11-24 14:39:00	1310	14	368	94.6	220.8	2587	235.1	133	8.82	1.49	4.32	0.0082	NA	NA	0.539	0.115	5.76	8.05	-8.2	824	10.08	NA	NA	NA	NA
KA2050A	3	MM-318.9	2015-11-25 07:56:00	1290	14.8	363	96.8	212.9	2540	244.2	92.1	8.39	1.53	6.25	0.441	0.42	0.42	0.684	0.122	5.45	7.53	-8.3	813	0.13	BD	BD	0.4	BD
KA2050A	3	MM-318.9	2016-05-10 08:36:00	1320	12.8	378	90.1	210.1	2509	247.5	84.1	8.74	1.46	6.11	0.428	0.43	0.45	0.631	0.139	5.71	7.54	-8	824	0.11	BD	BD	0.36	BD
KA2051A01	5	MM-349.1	2012-02-22 09:35:00	1060	8.1	417	51.5	165.7	2209	208.93	79.4	6.64	1.53	7.34	0.163	0.19	0.16	0.304	0.249	6.61	7.64	-9.6	733	0.14	0.0002	BD	0.08	0.0011
KA2051A01	5	MM-349.1	2012-06-27 10:12:00	1050	7.46	416	47.2	148.8	2337	214.07	78.1	8.5	2.25	7.01	0.14	0.15	0.14	0.283	0.263	7.03	7.67	-9.8	763	0.12	0.0002	BD	0.1	BD
KA2051A01	5	MM-349.1	2013-03-07 12:57:00	988	9.75	338	58.4	208.9	2124	208.77	75	7.5	1.54	6.87	0.219	0.22	0.22	0.362	0.149	5.59	7.64	-9.05	718	0.1	0.0004	BD	0.24	BD
KA2051A01	5	MM-349.1	2013-04-29 13:35:00	934	9.5	361	61.7	206.3	2151	218.2	79.8	7.12	1.47	7.42	0.224	0.22	0.22	0.378	0.156	5.05	7.68	-9.28	703	0.11	BD	BD	0.24	BD
KA2051A01	5	MM-349.1	2013-10-30 13:36:00	1150	10.1	286	60.5	208.2	2062	193.5	69.2	6.81	1.6	6.25	0.225	0.23	0.23	0.365	0.174	4.99	7.62	-8.92	686	0.11	0.0006	BD	0.26	BD
KA2051A01	5	MM-349.1	2014-04-03 10:42:00	1070	10.2	317	62.7	200.3	2042	211.7	74.6	7.26	1.72	6.78	0.241	0.24	0.24	0.349	0.18	5.61	7.63	-9.87	688	0.12	0.0002	BD	0.25	BD
KA2051A01	5	MM-349.1	2014-11-04 13:14:00	1050	9.13	342	55.8	193.2	2030	202.4	71.9	7.28	1.54	6.5	0.197	0.21	0.21	0.35	0.18	5.34	7.64	-9.19	673	0.1	BD	BD	0.23	BD
KA2051A01	5	MM-349.1	2015-05-19 13:52:00	1050	10.7	322	59.4	194.5	2065	202.1	71.8	7.1	1.46	6.66	0.23	0.24	0.24	0.357	0.196	5.16	7.63	-9.8	689	0.12	0.0003	BD	0.26	BD
KA2051A01	5	MM-349.1	2015-05-27 08:20:00	1110	11.9	334	64.9	201.7	2201	215.1	74.6	8.13	1.42	6.76	0.261	NA	NA	0.393	0.198	5.37	7.59	-9.52	724	0.11	NA	NA	NA	NA
KA2051A01	5	MM-349.1	2015-11-25 08:28:00	1060	9.59	351	57.6	192.4	2099	205.7	73.9	7.44	1.55	6.24	0.223	0.23	0.21	0.353	0.19	5.47	7.63	-9.34	690	0.13	BD	BD	0.22	BD
KA2051A01	5	MM-349.1	2016-05-19 12:46:00	1050	9.13	339	54.6	190.2	2062	202	68.3	7.03	1.44	6.08	0.21	0.22	0.22	0.339	0.189	5.09	7.64	-9.04	683	0.12	BD	BD	0.22	BD
KA2511A	5	MM-349.5	1998-03-05 16:30:00	1650	7.6	748	88.1	170	4080	263	85.3	15.5	NA	6.75	0.4934	0.525	NA	0.60228	0.3837	12.2	7.27	NA	1140	0.03	NA	NA	0.1	NA
KA2511A	5	MM-349.5	1998-09-28 15:00:00	1530	6.6	690	76.4	171	3890	258	85.1	16.5	NA	6.9	0.4547	NA	NA	0.57883	0.3538	11.2	7.4	NA	1010	0.04	NA	NA	0.1648	NA
KA2511A	5	MM-349.5	1999-04-08 15:30:00	1560	10.1	405	93.9	224	3120	282	97	12.7	1.19	6.3	0.3901	0.421	0.415	0.56	0.14	5.1	7.5	-7.4	830	0.16	NA	NA	0.4533	NA
KA2511A	5	MM-349.5	1999-09-30 09:00:00	1540	10.7	428	91.9	219	3060	282	95	11.8	0.97	7.09	0.4381	0.38	0.38	0.63	0.1734	6.2	7.5	-7.4	980	0.2	NA	NA	0.4064	NA
KA2511A	5	MM-349.5	2001-09-24 10:30:00	1600	10.6	464	86	222	3110	288	116	12.8	1.4	6.7	0.292	0.302	0.301	0.532	0.205	7.8	7.5	-7.6	1020	2.9	NA	NA	0.13	NA
KA2511A	5	MM-349.5	2002-09-23 11:30:00	1560	11.8	402	85.4	230	3003.6	261.45	86.4	11.832	2.23	6.81	0.303	0.321	0.315	0.519	0.197	6.94	7.5	-7.9	971	0.29	NA	NA	0.5836	NA
KA2511A	5	MM-349.5	2012-11-28 09:37:00	1570	12.6	470	93.4	165.4	3156	295.78	111	11.16	1.72	7.76	0.381	0.36	0.37	0.608	0.249	8.39	7.54	-8.6	1010	0.18	0.0009	BD	0.58	BD
KA2511A	5	MM-349.5	2013-05-30 08:51:00	1500	13	453	88.3	164.9	3209	275.9	101	11.97	1.73	7.36	0.34	0.36	0.34	0.588	0.264	8.54	7.65	-8.52	1007	0.14	BD	BD	0.55	BD
KA2511A	5	MM-349.5	2013-11-26 10:15:00	1660	11.8	445	91.9	161.9	3116	306.4	104	12.1	1.61	6.91	0.351	0.35	0.35	0.6	0.287	8.1	7.56	-8.75	1003	0.61	0.0012	BD	0.53	BD
KA2511A	5	MM-349.5	2013-10-29 10:20:00	1640	11.3	414	93.4	171.1	3125	304.3	105	11.2	1.7	6.69	0.375	0.38	0.38	0.603	0.244	7.38	7.51	-8.59	981	0.25	NA	NA	NA	NA
KA2511A	5	MM-349.5	2014-05-08 10:35:00	1580	11.2	465	85.5	158.1	3196	308.4	107	12	1.47	6.94	0.335	0.34	0.34	0.569	0.292	8.51	7.51	-9.38	1004	0.21	0.0002	BD	0.52	BD
KA2511A	5	MM-349.5	2014-11-10 14:30:00	1590	11.2	471	87.2	157.4	3157	306.8	110	12.2	1.59	6.89	0.354	0.34	0.33	0.58	0.299	9	7.52	-8.32	1007	0.13	0.0002	0.0002	0.51	BD
KA2511A	5	MM-349.5	2015-04-28 09:47:00	1550	11.1	459	83.4	159.1	3162	299.9	103	12.4	1.53	6.24	0.328	0.33	0.32	0.494	0.261	8.51	7.36	-8.74	999	0.13	0.0003	BD	0.51	BD
KA2511A	5	MM-349.5	2015-11-03 10:45:00	1670	12	475	85	157.1	3216	305.1	107	11.6	1.53	6.83	0.339	0.33	0.33	0.56	0.301	8.75	7.52	-8.58	997	0.2	BD	BD	0.49	BD
KA2511A	5	MM-349.5	2016-05-11 08:36:00	1660	10.7	468	81.9	155.8	3152	305.1	103	12	1.52	6.52	0.312	0.32	0.32	0.532	0.295	8.26	7.53	-7.93	1004	0.16	0.0002	BD	0.47	BD
KA3105A	4	MM-415.2	2011-10-10 08:59:00	1070	9.21	365	71.1	217.3	2323	217.28	77.6	6.57	1.64	7.6	0.341	0.33	0.29	0.475	0.138	5.74	7.56	-8.65	766	0.13	0.0005	BD	0.24	BD
KA3105A	4	MM-415.2	2012-02-06 11:46:00	1090	10.6	390	66.7	NA	2341	222.8	85.2	7.61	NA	7.31	0.279	NA	NA	0.473	0.187	6.67	7.62	-9.2	739	0.4	NA	NA	NA	NA
KA3105A	4	MM-415.2	2012-02-14 09:49:00	1030	11.3	353	78	NA	NA	NA	77.9	NA	NA	7.49	0.393	NA	NA	0.571	0.121	5.18	NA	-8.9	NA	NA	NA	NA	NA	NA
KA3105A	4	MM-415.2	2013-10-30 09:40:00	1260	12.7	281	86.1	221.6	2306	219.8	75.4	7.67	1.72	6.44	0.407	0.41	0.41	0.622	0.121	4.82	7.52	-8.28	748	0.12	0.0005	BD	0.37	BD
KA3105A	4	MM-415.2	2014-04-08 10:05:00	1170	13.6	331	91.9	203.3	2400	228.6	86.2	7.89	1.66	6.84	0.459	0.44	0.44	0.621	0.139	5.83	7.53	-9.03	785	0.13	0.0003	BD	0.357	BD
KA3105A	4	MM-415.2	2014-11-06 10:34:00	1280	12.9	363	89.9	187.9	2477	255.9	88.5	8.81	1.54	6.4	0.453	0.44	0.44	0.679	0.132	5.6	7.54	-8.31	807	0.12	BD	BD	0.38	BD
KA3105A	4	MM-415.2	2014-11-06 09:50:00	1310	13	368	91.1	NA	NA	NA	85	NA	NA	5.83	0.0547	NA	NA	0.631	0.123	5.76	NA	NA	NA	NA	NA	NA	NA	NA
KA3105A	4	MM-415.2	2015-05-05 10:14:00	1230	12.5	347	81.9	170.2	2452	243.2	82.2	8.34	1.47	5.83	0.416	0.42	0.42	0.54	0.156	5.74	7.56	-9.15	793	0.1	0.0002	BD	0.36	BD
KA3105A	4	MM-415.2	2015-11-09 14:17:00	1280	13.2	383	83.3	170	2548	251.7	87.8	8.93	1.46	6.24	0.427	0.42	0.42	0.606	0.175	6.16	7.55	-8.64	811	0.13	BD	BD	0.33	BD
KA3105A	4	MM-415.2	2016-05-18 09:03:00	1260	11.6	393	76.7	148.7	2532	249.6	83.2	8.65	1.52	6	0.496	0.4	0.4	0.567	0.206	6	7.56	-8.84	810	0.11	BD	BD	0.31	BD
KA3105A	3	MM-415.6	1995-03-10 13:21:00	1260	8	754	101	125	3520	217	81.2	10.8	NA	6.2	0.344	0.36	0.3	0.59	0.3	11	7.6	-8.7	1020	NA	NA	NA	NA	NA
KA3105A	3	MM-415.6	2011-10-11 08:29:00	1070	7.52	404	62.7	206.1	2382	222.96	79.1	6.99	1.6	7.68	0.212	0.21	0.18	0.401	0.159	6.57	7.63	-8.63	772	0.26	0.0003	BD	0.12	BD
KA3105A	3	MM-415.6	2012-02-06 11:27:00	1150	8	494	52.4	NA	2613	225	92	8.63	NA	7.73	0.41	NA	NA	0.366	0.288	8.92	7.73	-9.4	793	0.23	NA	NA	NA	NA
KA3105A	3	MM-415.6	2012-02-14 09:48:00	1050	9.01	373	70.7	NA	NA	NA	77.9	NA	NA	7.65	0.257	NA	NA	0.474	0.133	5.77	NA	-9	NA	NA	NA	NA	NA	NA
KA3105A	3	MM-415.6	2013-10-31 10:06:00	1260	9.93	302	76.7	221	2277	219.9	75.8	7.6	1.73	6.55	0.256	0.27	0.27	0.502	0.133	5.47	7.55	-8.39	750	0.17	0.0004	BD	0.26	0.0005
KA3105A	3	MM-415.6	2014-04-07 09:55:00	1150	11	344	85.1	200.9	2366	216.6	84.7	7.79	1.62	6.87	0.3	0.29	0.28	0.509	0.146	6.18	7.52	-9.58	777	0.16	0.0002	BD	0.28	BD
KA3105A	3	MM-415.6	2014-11-06 09:09:00	1300	10.9	391	85.4	190.3	2510	256.9	89.5	8.83	1.55	6.61	0.292	0.3	0.3	0.586	0.137	6.24	7.56	-8.14	816	0.12	BD	BD	0.28	BD
KA3105A	3	MM-415.6	2015-04-27 10:18:00	1260	11.2	362	80.9	165	2457	247.2	83.7	8.68	1.47	5.92	0.299	0.31	0.3	0.498	0.167	6.09	7.53	-9.33	800	0.23	0.0002	BD	0.29	BD
KA3105A	3	MM-415.6	2015-04-27 09:28:00	1240	11.2	356	80.1	165.8	2446	239.4	86.2	8.53	1.48	5.81	0.274	NA	NA	0.497	0.166	5.98	7.5	-9.19	797	1.07	NA	NA	NA	NA
KA3105A	3	MM-415.6	2015-11-09 09:12:00	1290	12.4	393	80.9	167.2	2562	252.8	89.8	7.82	1.46	6.43	0.443	0.29	0.29	0.565	0.184	6.41	7.54	-8.72	814	0.19	NA	NA	NA	NA
KA3105A	3	MM-415.6	2015-11-09 11:17:00	1280	12.3	396	80.2	165.9	2549	254.2	89.7	7.8	1.5	6.39	0.302	0.3	0.3	0.559	0.186	6.44	7.55	-8.72	814	0.14	0.0003	BD	0.29	BD
KA3105A	3	MM-415.6	2016-05-10 08:50:00	1270	10.5	390	76	147	2476	244.9	82.5	8.77	1.53	6.14	0.277	0.29	0.28	0.518	0.216	6.15	7.57	-8.64	804	0.15	BD	BD	1.04	BD
HD0025A	1	MM-415.8	1995-01-09 14:35:00	NA	NA	NA	NA	176	3346.8	NA	NA	NA	NA	NA	NA	NA	NA	NA	NA	NA	7.55	NA	1029	NA	NA	NA	NA	NA
HD0025A	1	MM-415.8	1998-03-03 16:00:00	2040	13.2	1550	94.7	100	6420	368	119	35.8	NA	4.24	0.6618	0.71	0.694	0.61065	0.9109	24.8	7.39	-9.5	1710	0.02	NA	NA	0.4291	NA
HD0025A	1	MM-415.8	1998-12-14 14:43:00	1900	20.7	1200	110	130	4960	404	124	34.7	NA	5	NA	NA	NA	NA	0.6606	15.8	7.7	NA	1120	NA	NA	NA	NA	NA
HD0025A	1	MM-415.8	1999-04-12 16:00:00	1830	16.8	1284	96.8	114	5530	363	112	36.1	1.56	4.7	0.6577	0.703	0.707	0.58	0.7	16.1	7.4	-9.7	1250	0.06	NA	NA	0.3978	NA
HD0025A	1	MM-415.8	1999-10-04 13:45:00	1730	20.7	987	123.1	147	4590	382	115	25.3	1.31	5.5	0.9294	0.912	0.912	0.84984	0.4975	14	7.4	-8.7	1310	0.03	NA	NA	0.6766	NA
HD0025A	1	MM-415.8	2001-09-26 12:10:00	1390	30.7	286	125	195	2540	261	98.9	12.1	1.2	5.51	0.879	0.937	0.941	0.683	0.12	4.39	7.5	-8.6	830	0.15	NA	NA	0.69	NA
HD0025A	1	MM-415.8	2002-09-24 13:45:00	1590	27.8	629	120	164	3841.3	316.28	99.6	21.913	1.64	5.4	0.832	0.897	0.904	0.667	0.378	9.95	7.45	-8.6	1178	0.11	NA	NA	0.8547	NA
HD0025A	1	MM-415.8	2003-04-02 10:00:00	1810	15.9	1310	71.5	101	5560.8	365	111	36.923	1.3	4.93	0.669	NA	NA	0.487	0.879	21.9	7.18	NA	1525	NA	NA	NA	NA	NA
HD0025A	1	MM-415.8	2003-09-18 09:00:00	1490	25.3	668	93.4	153	4260	318.1	88.8	25	BD	5.23	0.717	0.781	0.771	0.57	0.393	10.6	7.4	-9.1	1220	0.09	NA	NA	0.8	NA
HD0025A	1	MM-415.8	2004-09-21 09:00:00	1480	29.3	611	106	170	3360	325	105	29.8	1.45	5.63	0.775	0.843	0.841	0.59	0.407	9.51	7.45	-8.6	1020	0.09	0.0003	0.0006	0.943	0.0013
HD0025A	1	MM-415.8	2005-08-09 10:30:00	1360	35.8	412	124	175	3060	294	102	28.8	NA	6.29	0.535	NA	NA	0.752	0.206	5.92	7.5	-7.7	953	NA	NA	NA	NA	NA
HD0025A	1	MM-415.8	2006-10-04 09:40:00	1750	28.6	890	114	161	4270	356	138	20.8	1.46	6.27	0.894	0.93	0.923	0.692	0.652	16.1	7.45	-8.6	1140	0.08	0.0004	0.0031	0.923	0.0009
HD0025A	1	MM-415.8	2007-09-24 10:55:00	1560	41.6	469	155	180	3190	340	144	13.9	BD	6.87	1.23	1.09	1.01	0.869	0.245	7.76	7.52	-8	998	0.15	0.0002	BD	1.02	0.0013
HD0025A	1	MM-415.8	2008-05-28 10:25:00	1410	39.2	253	140	169	3000	294	123	12	0.88	5.83	1.05	1.02	1.01	0.756	0.0989	3.97	7.49	-8.1	956	0.09	0.0003	BD	1.06	0.0013
HD0025A	1	MM-415.8	2008-09-22 09:40:00	1590	43.9	271	172	180	3350	398	144	11	NA	6	1.18	1.1	1.03	0.85	0.098	41.5	7.44	-7.9	1060	0.12	0.0003	BD	4.66	0.0012
HD0025A	1	MM-415.8	2010-09-06	1280	68	166	122	NA	2300	NA	90	12	0.79	4.5	0.07	NA	NA	NA	NA	NA	NA	NA	NA	NA	NA	NA	NA	NA
HD0025A	1	MM-415.8	2011-11-09 11:42:00	1690	33.1	916	116	152.8	4363	364.03	125	20.1	1.37	5.99	0.863	0.9	0.88	0.568	0.624	16.6	7.44	-8.1	1226	0.08	0.0003	0.0043	0.76	0.0015
HD0025A	1	MM-415.8	2012-05-07 07:10:00	1430	38	276	142	170.2	2961	345.43	119	10.31	1.27	5.9	0.996	0.98	0.98	0.675	0.118	3.97	7.5	-8.5	959.5	0.1	0.0003	BD	0.81	0.0012
HD0025A	1	MM-415.8	2012-11-19 08:43:00	1500	40.2	260	164	187.6	3028	350.17	129	10.99	1.16	6.16	1.02	0.99	0.99	0.743	0.0827	3.51	7.51	-7.69	971	0.09	0.0002	BD	0.87	0.0016
HD0025A	1	MM-415.8	2013-03-25 09:05:00	1290	34.4	181	126	178	2591	305.83	106	NA	1.19	5.63	0.96	0.95	0.94	0.587	0.046	2.59	7.57	-7.95	850	0.13	NA	NA	NA	NA
HD0025A	1	MM-415.8	2013-04-29 10:06:00	1410	39.7	280	122	162	3137	317.64	113	10.84	1.29	6.07	0.9	0.86	0.86	0.58	0.138	4.41	7.52	-9.35	990	0.12	BD	BD	0.71	0.002
HD0025A	1	MM-415.8	2013-11-13 09:04:00	1520	37.8	295	145	159.8	3526	325.6	107	14.4	1.33	5.26	0.934	0.96	0.94	0.629	0.164	4.84	7.45	-10.07	1143	0.09	0.0006	BD	0.78	0.0049
HD0025A	1	MM-415.8	2015-05-04 08:53:00	2390	18	2440	56.6	25.6	7729	363.1	158	43.4	1.37	3.87	15.9	NA	NA	0.526	1.82	42.5	6.52	-11.22	2127	0.07	NA	NA	NA	NA
HD0025A	1	MM-415.8	2015-05-04 09:42:00	1620	34.3	651	123	141.6	3937	348.5	122	18.7	1.22	5.49	1.04	1	1.01	0.58	0.421	11.3	7.44	-10.47	1227	0.07	0.0002	BD	0.69	0.0008
HD0025A	1	MM-415.8	2015-11-18 09:01:00	1740	30	1000	122	90.5	4703	341.3	118	24.8	1.25	2.27	16	NA	NA	0.579	0.626	16	6.95	-8.87	1371	0.05	NA	NA	NA	NA
HD0025A	1	MM-415.8	2015-11-18 10:12:00	1490	39.8	361	159	172.2	3462	352.1	127	14.8	1.13	5.66	1.13	1.04	1.04	0.715	0.137	5.1	7.44	-8.89	1091	0.09	BD	BD	0.74	0.0011
HD0025A	1	MM-415.8	2016-05-25 09:39:00	1790	41.7	384	162	142.8	3874	401.3	131	21.1	1.16	4.99	1.46	1.5	1.5	0.709	0.194	5.88	7.38	-8.72	1322	0.08	0.0002	BD	0.72	0.0006
KA3110A	1	MM-415.9	1995-03-10 13:31:00	1600	20	656	133	161	3940	286	99.8	15	NA	5.9	1.08	1.14	0.97	0.99	0.26	9.49	7.5	-9.2	1120	NA	NA	NA	NA	NA
KA3110A	1	MM-415.9	1998-03-06 09:00:00	1530	23.6	432	125	178	3390	303	95.6	13	NA	5.12	0.9772	1.08	NA	0.77883	0.1587	5.98	7.45	-7.7	1010	0.05	NA	NA	0.4	NA
KA3110A	1	MM-415.9	1998-09-28 14:30:00	1370	26.8	362	113	177	3100	283	92.1	11.1	BD	5.9	1.05	NA	NA	0.7995	0.166	5.23	7.49	-7.7	864	0.06	NA	NA	1.2	NA
KA3110A	1	MM-415.9	1999-04-12 11:00:00	1480	24.3	385	121.2	182	3080	276	94	12.8	1.29	5.2	0.9317	1.068	1.072	0.68	0.13	4.08	7.4	-7.8	750	0.15	NA	NA	0.809	NA
KA3110A	1	MM-415.9	1999-10-01 09:00:00	1500	29.1	416	141.3	184	3200	325	101	13.1	1.96	5.7	1.3222	1.209	1.213	0.85	0.1653	4.9	7.5	-7.6	1140	0.1	NA	NA	0.1701	NA
KA3110A	1	MM-415.9	2000-09-20 10:00:00	1470	30.4	372	128	186	3080	277	95.5	11.7	1.6	5.31	1.17	1.234	1.241	0.755	0.138	5.4	7.5	-6.9	1040	0.07	NA	NA	1.45	NA
KA3110A	1	MM-415.9	2001-10-15 10:00:00	1430	35.1	257	128	196	2730	269	102	10.3	BD	5.72	0.988	1.04	1.056	0.687	0.08	3.74	7.7	-7.3	910	0.09	NA	NA	0.79	NA
KA3110A	1	MM-415.9	2002-09-18 14:10:00	1500	33	283	134	196	2893.7	295.41	93.7	11.16	BD	5.53	1.12	1.301	1.292	0.713	0.113	4.27	7.48	-7.6	948	0.1	BD	NA	1.4	0.01
KA3110A	1	MM-415.9	2004-03-25 11:04:00	1420	33.3	287	120	196	2850	291	94.7	16	BD	5.9	1.19	1.21	1.2	0.764	0.111	4.24	7.41	-8	881	0.09	0.0006	0	NA	0.0094
KA3110A	1	MM-415.9	2004-09-24 09:35:00	1390	35.9	278	122	201	2790	295	98.3	20	1.6	5.91	1.13	1.24	1.17	0.7	0.116	3.94	7.43	-7.8	880	0.12	0.0003	BD	1.01	0.0018
KA3110A	1	MM-415.9	2006-10-16 11:00:00	1530	38.1	291	142	192	3050	323	123	10.2	1.46	6.61	1.44	1.41	1.38	0.872	0.112	4.6	7.44	-7.4	962	0.1	0.0002	0.0003	1.96	0.0015
KA3110A	1	MM-415.9	2007-10-10 10:50:00	1550	38.8	285	134	191	3010	323	120	11.3	1.45	6.29	1.37	1.4	1.42	0.829	0.116	4.58	7.52	-7.6	957	0.08	0.0003	BD	1.79	0.0015
KA3110A	1	MM-415.9	2008-05-28 12:05:00	1420	37.3	302	133	185	3090	349	119	14.5	1.33	6.63	1.47	1.42	1.41	0.883	0.125	4.8	7.48	-8.9	986	0.07	0.0004	BD	1.95	0.0011
KA3110A	1	MM-415.9	2008-10-14 17:54:00	1540	38.4	343	150	184	3240	311	132	8.45	1.5	6.63	1.43	1.44	1.42	0.909	0.147	5.58	7.47	-7.5	1030	0.18	BD	0.0008	0.376	0.0019
KA3110A	1	MM-415.9	2009-09-21 10:55:00	1530	35.1	347	132	182	3180	319	119	11.7	1.38	6.73	1.27	1.38	1.36	0.741	0.172	5.22	7.46	-7.6	1030	0.09	BD	BD	1.92	0.0011
KA3110A	1	MM-415.9	2010-03-30 11:15:00	1580	39	334	133	185	3110	326	120	12.3	1.39	6.56	1.17	1.16	1.16	0.777	0.184	5.77	7.5	NA	1000	0.5	NA	NA	NA	NA
KA3110A	1	MM-415.9	2010-03-30 15:30:00	1540	39.1	338	134	185	3120	328	123	12.2	2.09	6.74	1.32	1.29	1.29	0.804	0.186	5.79	7.44	NA	999	0.19	NA	NA	NA	NA
KA3110A	1	MM-415.9	2010-04-21 10:25:00	1470	35.1	332	132	187	3130	322	116	13.5	1.38	6.3	0.895	0.804	0.8	0.891	0.158	5.52	7.57	NA	988	1.32	NA	NA	NA	NA
KA3110A	1	MM-415.9	2010-05-11 10:42:00	1450	34	335	130	193	3120	290	135	11.6	1.32	6.62	0.557	0.594	0.586	0.758	0.159	5.15	7.51	NA	1020	9.37	NA	NA	NA	NA
KA3110A	1	MM-415.9	2010-06-01 13:21:00	1360	34.3	344	130	190	3080	285	123	12	1.47	6.3	0.641	0.659	0.646	0.744	0.196	4.94	7.5	NA	972	5.43	NA	NA	NA	NA
KA3110A	1	MM-415.9	2010-06-15 10:12:00	1300	32.1	329	123	188	3070	301	105	12.1	1.48	6.09	0.691	0.749	0.745	0.712	0.193	4.74	7.48	NA	965	3.24	NA	NA	NA	NA
KA3110A	1	MM-415.9	2010-10-05 10:07:00	1480	35.8	328	124	189.44	3018.4	303	118	11.53	1.5	6.29	0.653	0.617	0.603	0.712	0.173	5.47	7.56	-8.3	957	3.31	NA	NA	NA	NA
KA3110A	1	MM-415.9	2010-11-16 09:55:00	1500	35.2	319	121	185.8	3015	301.01	104	11.91	1.41	6.41	0.875	0.91	0.91	0.715	0.158	5.48	7.5	-7.8	953	0.5	NA	NA	NA	NA
KA3110A	1	MM-415.9	2010-12-07 16:48:00	1420	32.9	347	135	187.8	3057	305.24	114	11.8	1.59	6.31	1.08	1.01	0.99	0.784	1.63	5.12	7.71	-7.9	954	0.35	NA	NA	NA	NA
KA3110A	1	MM-415.9	2011-04-21 08:45:00	1470	36.1	348	127	183.7	3037	294.08	104	11.93	1.55	6.58	1.32	1.22	1.21	0.747	0.195	6.58	7.52	NA	945	0.14	NA	NA	NA	NA
KA3110A	1	MM-415.9	2011-10-11 10:24:00	1440	32.7	349	127	181.6	3078	303.35	106	9.71	1.46	6.62	1.27	1.26	1.22	0.742	0.158	5.61	7.48	-8.04	973	0.1	0.0005	BD	1.83	0.0096
KA3110A	1	MM-415.9	2013-05-07 08:44:00	1410	36	376	128	167.3	3060	306.62	115	11.2	1.36	6.64	1.26	1.24	1.2	0.731	0.198	6.04	7.51	-8.5	991	0.12	BD	BD	1.54	0.0018
KA3110A	1	MM-415.9	2013-05-08 09:00:00	1370	35.1	374	129	168.9	3101	303.26	115	9.89	1.67	6.63	1.26	1.22	1.22	0.725	0.19	6.02	7.48	-8.51	979	0.08	BD	BD	1.51	0.0021
KA3110A	1	MM-415.9	2013-11-05 08:10:00	1580	34.5	372	127	166.8	3032	287.3	100	11.6	1.49	5.62	1.17	1.2	1.19	0.7	0.232	6.31	7.47	-8.28	979	0.09	0.0006	BD	0.71	0.0079
KA3110A	1	MM-415.9	2014-04-02 12:59:00	1520	36.7	397	141	160.6	3204	316.7	119	12.6	1.52	6.07	1.34	1.26	1.26	0.707	0.239	7.33	7.46	-8.6	1022	0.1	0.0003	BD	1.5	0.0016
KA3110A	1	MM-415.9	2014-11-14 06:41:00	1600	33.6	468	127	155.2	3281	325.7	115	13.4	1.33	5.84	1.3	1.2	1.14	0.731	0.285	8.25	7.45	-8.25	1033	0.07	BD	BD	1.19	0.001
KA3110A	1	MM-415.9	2015-04-29 10:00:00	1540	31.1	457	116	150.4	3232	319.4	109	13.6	1.32	5.25	1.16	1.15	1.18	0.605	0.254	7.99	7.44	-8.73	1029	0.09	0.0002	BD	1.32	0.0011
KA3110A	1	MM-415.9	2015-11-30 10:13:00	1600	31.4	485	122	158.9	3292	326.1	117	13.5	1.32	5.66	1.18	1.15	1.15	0.685	0.261	7.94	7.46	-8.21	1024	0.09	BD	BD	1.1	0.0021
KA3110A	1	MM-415.9	2016-05-10 09:28:00	1710	31	501	131	148.1	3503	355.7	121	14.2	1.3	5.55	1.25	1.25	1.22	0.73	0.279	8.23	7.43	-7.86	1084	0.1	BD	BD	0.26	0.001
KA2050A	1	MM-422.8	1997-09-30 14:45:00	1660	18.4	1280	66.6	28.7	4960.5	329.62	102	22.5	NA	3.9	0.188	0.238	0.234	0.212	0.725	21.1	8.09	-10.3	1440	0.01	NA	NA	0.162	NA
KA2050A	1	MM-422.8	1998-03-06 11:00:00	1700	15.6	1250	70.7	34	5220	330	105	24.1	NA	3.67	0.1919	0.234	NA	0.2096	0.6435	17	8.17	-10.4	1420	BD	NA	NA	0.1	NA
KA2050A	1	MM-422.8	1998-09-30 10:00:00	1540	15.1	1120	63.1	41.9	4720	324	102	20.7	NA	3.9	0.2088	0.239	0.231	0.21458	0.5763	15.3	8.1	-10.3	1250	0.01	NA	NA	0.1637	NA
KA2050A	1	MM-422.8	1999-04-08 11:30:00	1600	15.5	1085	65.6	52.7	4510	301	101	20.7	1.63	4.3	0.2397	0.251	0.251	0.21	0.63	13.8	7.8	-10	1060	0.02	NA	NA	0.2251	NA
KA2050A	1	MM-422.8	1999-09-30 08:30:00	1510	15.3	975	67.7	65	4180	303	98	18.1	1.26	5.1	0.2715	0.259	0.259	0.27	0.4943	14	8	-9.7	1210	0.01	NA	NA	0.2159	NA
KA2050A	1	MM-422.8	2000-09-21 09:30:00	1500	15.8	857	70	94.8	3670	274	97.4	14.3	1.2	5.59	0.296	0.282	0.276	0.251	0.386	12.6	7.8	-9.1	1170	0.01	NA	NA	0.22	NA
KA2050A	1	MM-422.8	2001-09-24 09:00:00	1450	15.7	624	66.2	131	3180	262	101	12.6	2.2	6.4	0.293	0.298	0.297	0.237	0.318	10.1	7.7	NA	990	0	NA	NA	0.27	NA
KA2050A	1	MM-422.8	2002-09-25 10:15:00	1420	16.8	554	74.1	146	3086.2	254.73	87.6	13.577	1.3	6.17	0.334	0.36	0.354	0.268	0.308	8.97	7.73	-9.2	976	0.02	NA	NA	0.3642	NA
KA2050A	1	MM-422.8	2003-09-19 09:00:00	1660	12.3	1380	58.6	59	4910	315.7	99.2	27.4	BD	4.82	0.299	0.312	0.306	0.338	0.803	21.4	7.61	-11.1	1590	NA	NA	NA	0.1	NA
KA2050A	1	MM-422.8	2012-02-28 08:39:00	1370	18.7	434	80.2	193.4	2679	260.03	97.4	8.71	1.62	7.94	0.483	0.47	0.48	0.356	0.239	7.11	7.63	-8.7	896.5	0.06	0.0003	BD	0.47	BD
KA2050A	1	MM-422.8	2012-06-26 08:25:00	1320	19	427	79.9	195.3	2765	271.11	102	9.8	2.3	7.73	0.513	0.52	0.52	0.378	0.23	7.52	7.62	-8.4	920	0.07	0.0003	BD	0.47	0.0005
KA2050A	1	MM-422.8	2013-02-28 12:50:00	1240	17.1	414	78.6	195.4	2837	269.94	92.5	10.12	1.87	7.14	0.537	0.56	0.56	0.384	0.218	7.17	7.58	-8.63	905	0.06	0.0003	BD	0.51	BD
KA2050A	1	MM-422.8	2014-11-05 09:03:00	1460	19.2	410	85.2	199.8	2677	256.9	91.8	9.71	1.57	6.96	0.571	0.54	0.53	0.399	0.218	6.84	7.64	-8.51	868	0.06	BD	BD	0.55	BD
KA2050A	1	MM-422.8	2015-11-24 08:29:00	1410	20.3	452	87.1	190.6	2884	262.6	94.2	10.7	1.55	6.79	0.602	0.58	0.58	0.401	0.264	7.33	7.59	-8.82	903	0.08	BD	BD	0.59	BD
KA2050A	1	MM-422.8	2016-05-17 10:26:00	1440	19.5	442	82.9	190.6	2865	260.1	87.8	10.9	1.43	6.58	0.578	0.59	0.59	0.386	0.269	7.04	7.6	-8.55	912	0.07	0.0002	BD	0.59	BD
KA3600F	2	MM-446.8	1998-03-09 10:05:00	1750	9.4	656	91.3	194	3730	298	102	18	NA	5.9	0.2893	0.338	0.336	0.51345	0.3043	9.31	7.31	NA	1120	0.03	NA	NA	0.3	NA
KA3600F	2	MM-446.8	1998-09-28 17:00:00	1580	9	590	77.8	196	3830	298	98	15.1	NA	6.47	0.3048	0.337	0.303	0.5425	0.3219	9.1	7.5	NA	1030	0.05	NA	NA	0.3432	NA
KA3600F	2	MM-446.8	1999-04-09 09:00:00	1990	7.7	1157	66.4	99	4870	346	124	24.5	1.4	5.1	0.265	0.256	0.254	0.39	0.63	14.7	7.3	NA	1100	0.09	NA	NA	0.2457	NA
KA3600F	2	MM-446.8	1999-09-29 08:30:00	1680	10.2	548	80	205	3480	284	95	13.4	BD	6.4	0.2811	0.286	0.289	0.52	0.2833	8	7.5	NA	1180	0.08	NA	NA	0.3618	NA
KA3600F	2	MM-446.8	2002-09-25 11:25:00	1760	9.89	819	63.3	144	3977.8	314.26	105	20.426	BD	6.65	0.177	0.198	0.186	0.42	0.51	13.5	7.42	-8.8	1217	0.04	NA	NA	0.214	NA
KA3600F	2	MM-446.8	2003-09-25 09:30:00	2040	10.6	1190	56.6	69.9	4940	398	122	26.3	BD	5.93	0.176	0.207	0.192	0.428	0.792	19.3	7.4	-9.6	1433	0.03	NA	NA	0.139	NA
KA3600F	2	MM-446.8	2004-02-17 09:55:00	2040	9.03	1540	41.1	12.8	5880	489	151	38.2	BD	5.8	0.117	0.116	0.116	0.327	1.11	26.2	7.41	-10.6	1680	0.05	BD	0.0002	0.0407	0.0005
KA3600F	2	MM-446.8	2004-09-22 09:30:00	1890	7.85	1420	40	17.8	5580	482	148	53	BD	5.38	0.102	0.132	0.116	0.308	1.11	23.9	7.66	-10.7	1580	0.02	0.0001	BD	0.042	BD
KA3600F	2	MM-446.8	2005-09-26 10:42:00	1810	9.33	1210	49	46.2	4890	396	140	NA	1.37	7.48	0.123	0.136	0.137	0.387	0.835	22.1	7.43	-10	1470	0.02	BD	BD	0.0727	BD
KA3600F	2	MM-446.8	2007-01-09 14:32:00	1800	11	963	69.8	94.9	4380	339	134	18.6	1.38	8.07	0.247	0.228	0.221	0.558	0.742	18.4	7.4	-9	1290	0.01	0.0005	0.0004	0.172	BD
KA3600F	2	MM-446.8	2008-05-22 09:45:00	1670	13.4	731	75.4	140	4040	312	118	9.9	1.62	8.02	0.313	0.339	0.325	0.605	0.523	13.7	7.43	-8.5	1230	0.07	0.0003	BD	0.287	BD
KA3600F	2	MM-446.8	2008-09-16 09:15:00	1850	11.7	1160	59.7	72.6	4810	373	145	20.5	1.58	7.51	0.235	0.263	0.263	0.508	0.909	21.2	7.44	-9.5	1440	0.03	0.0002	0.0003	0.186	BD
KA3600F	2	MM-446.8	2009-09-23 10:15:00	1930	10.2	1190	54.5	54.8	5060	398	152	25.4	1.57	7.33	0.191	0.212	0.196	0.404	0.934	21.2	7.35	-10.2	1500	0.04	BD	BD	0.138	BD
KA3600F	2	MM-446.8	2011-05-02 16:45:00	1894	10.5	1135	69.4	11.7	4999	394.4	NA	23.2	1.41	4.7	NA	0.2	NA	0.338	6	199	7.81	NA	1331	NA	NA	NA	NA	NA
KA3600F	2	MM-446.8	2009-10-23 13:02:00	1880	11.6	1000	66.3	91.2	4350	340	142	19.3	2.33	8.03	0.273	NA	NA	0.527	0.774	18.1	7.42	NA	1270	NA	NA	NA	NA	NA
KA3600F	2	MM-446.8	2011-01-12 10:05:00	1970	9.58	1260	56.1	52.1	5106	403.08	146	27.04	1.53	7.01	0.182	0.22	0.18	0.452	0.906	22.1	7.43	-9.7	1501	0.05	0.0002	BD	0.12	BD
KA3600F	2	MM-446.8	2010-11-23 19:15:00	1800	9.12	1210	55.1	47	5243	404.95	139	27.25	1.7	6.89	0.192	0.17	0.17	0.431	0.855	21.6	7.48	NA	1519	0.06	BD	BD	0.11	BD
KA3600F	2	MM-446.8	2011-05-12 09:30:00	1770	9.83	994	68.5	70.2	4724	382.5	139	20.49	1.72	7.53	0.229	0.23	0.22	0.501	0.768	18.7	7.48	-9.2	1399	BD	0.0006	BD	0.16	BD
KA3600F	2	MM-446.8	2011-11-10 11:00:00	1830	11	1010	64.9	76	4697	366.95	126	18.78	1.5	7.31	0.229	0.24	0.24	0.507	0.754	18.9	7.46	-9.2	1384	0.06	0.0003	BD	0.17	BD
KA3600F	2	MM-446.8	2012-05-08 09:50:00	1870	9.37	1100	59.3	67.4	4695	373.5	135	21.5	1.54	7.32	0.209	0.21	0.22	0.482	0.791	20.2	7.43	-9.7	1423	0.05	0.0002	BD	0.13	BD
KA3600F	2	MM-446.8	2013-05-16 10:02:00	1740	13.5	766	75.8	111.1	4095	311.5	107	16.2	1.45	7.58	0.291	0.3	0.29	0.588	0.567	14.5	7.52	-8.88	1264	BD	0.0004	0.0008	0.23	BD
KA3600F	2	MM-446.8	2013-11-12 10:08:00	1790	11	708	79	113.9	4045	303.9	105	16.4	1.44	6.88	0.308	0.31	0.31	0.578	0.563	12.9	7.45	-8.5	1233	0.02	0.0004	BD	0.22	BD
KA3600F	2	MM-446.8	2014-05-07 10:28:00	1830	10.9	740	74.3	114.5	4055	322.2	109	17	1.81	7.09	0.307	0.3	0.3	0.571	0.568	13.8	7.46	-9.69	1225	0.04	0.0002	BD	0.21	BD
KA3600F	2	MM-446.8	2014-11-18 10:26:00	1820	11	749	77	117.1	4021	314.4	111	16.6	1.44	7.05	0.311	0.29	0.29	0.581	0.568	14.4	7.47	-8.61	1216	0.02	BD	BD	0.22	BD
KA3600F	2	MM-446.8	2015-05-27 11:10:00	1860	11	756	72.3	96.1	4074	310	103	17.5	1.35	6.91	0.293	0.29	0.29	0.545	0.607	14.3	7.45	-8.81	1231	0.06	0.0027	0.0004	0.19	BD
KA3600F	2	MM-446.8	2015-12-01 10:02:00	1800	10.7	805	73.2	98.1	4056	297.1	110	16.8	1.53	6.71	0.293	0.28	0.29	0.544	0.59	14.4	7.46	-9.12	1224	0.05	BD	BD	0.18	BD
KA3600F	2	MM-446.8	2016-05-26 09:57:00	1990	10.9	799	72.2	98.7	4054	309.1	108	16.8	1.43	6.8	0.289	0.29	0.29	0.548	0.608	14	7.46	-8.64	1212	0.06	BD	BD	0.18	BD
KA3600F	1	MM-446.9	1998-03-09 10:05:00	1880	13.5	714	105	226	4260	277	94.5	21.4	NA	6.7	0.3726	0.386	0.389	0.66966	0.3812	11.4	7.21	-7.7	1330	0.03	NA	NA	0.3	NA
KA3600F	1	MM-446.9	1998-09-28 18:30:00	1750	12.1	632	97.1	221	4150	291	93.8	18.6	NA	6.6	0.3547	0.368	0.364	0.63656	0.3193	9.26	7.3	-7.5	1100	0.03	NA	NA	0.4871	NA
KA3600F	1	MM-446.9	1999-04-09 09:00:00	2090	9.5	1243	70	101	5180	365	124	27.1	1.09	5.9	0.1974	0.217	0.218	0.45	0.64	14.5	7.3	-8.9	1260	0.05	NA	NA	0.2046	NA
KA3600F	1	MM-446.9	1999-09-29 08:30:00	1980	8	1225	47.2	58.7	5420	391	124	27.9	1.16	6.5	0.1741	0.158	0.158	0.46	0.7601	20.5	7.6	-9.4	1600	0	NA	NA	0.118	NA
KA3600F	1	MM-446.9	2002-09-25 11:00:00	1860	9.56	942	59.6	89.6	4325.3	331.94	111	23.175	2.17	7.03	0.187	0.201	0.195	0.453	0.637	15.5	7.39	-9.1	1307	0.02	NA	NA	0.1327	NA
KA3600F	1	MM-446.9	2003-09-25 09:00:00	1810	9.52	1020	51.7	61	4470	365	112	22.6	BD	6.53	0.185	0.207	0.198	0.42	0.697	16.6	7.4	-9.4	1309	0.02	NA	NA	0.1	NA
KA3600F	1	MM-446.9	2004-09-22 09:15:00	1780	9.23	1020	51.3	54.7	4480	396	128	36.4	1.45	6.95	0.153	0.186	0.177	0.401	0.852	16.8	7.44	-9.7	1300	0.03	0.0001	BD	0.0825	BD
KA3600F	1	MM-446.9	2008-05-22 09:30:00	1630	9.45	813	53.3	81	4220	327	126	24.8	1.18	8.18	0.161	0.184	0.183	0.454	0.635	15.6	7.46	-8.9	1240	0.05	0.0003	BD	0.0979	BD
KA3600F	1	MM-446.9	2009-09-23 12:00:00	1660	7.86	789	49.7	67.2	3960	327	124	17.4	1.53	8.94	0.23	0.243	0.245	0.399	0.624	13.9	7.45	-9.8	1190	0.05	0.0002	BD	0.0787	BD
KA3600F	1	MM-446.9	2010-12-16 08:44:00	1790	8.44	971	57.4	55.5	4383	330.17	131	18.91	1.61	8.15	0.177	NA	NA	0.488	0.725	17.3	7.47	-9.2	1307	NA	0.0003	0.0011	0.09	BD
KA3600F	1	MM-446.9	2011-05-24 10:32:00	1670	8.1	885	60.3	58.7	4344	346.99	131	16.6	1.54	8.35	0.177	0.19	0.17	0.469	0.703	16.6	7.48	-9	1295	0.06	BD	BD	0.08	BD
KA3600F	1	MM-446.9	2011-11-15 08:05:00	1710	8.46	898	55	60.2	4225	343.11	118	15.58	1.47	8.01	0.153	0.16	0.16	0.459	0.66	16.7	7.48	-9.2	1282	0.04	0.0002	BD	0.08	BD
KA3600F	1	MM-446.9	2012-05-09 08:40:00	1760	8.13	932	55.7	56	4612	346.14	124	17.62	1.49	7.97	0.158	0.17	0.16	0.47	0.694	17.3	7.48	-9.5	1318	0.05	0.0002	BD	0.08	BD
KA3600F	1	MM-446.9	2013-05-16 08:38:00	1740	9.28	906	57.4	60.4	4352	334.6	117	16.9	1.42	7.84	0.151	0.17	0.16	0.473	0.696	17	7.54	-9.44	1297	0.05	BD	BD	0.08	BD
KA3600F	1	MM-446.9	2013-09-04 09:30:00	1830	8.58	847	62.3	69.4	4403	343.6	118	19	1.51	7.09	0.167	0.16	0.16	0.496	0.754	17.3	7.48	-11.38	1329	BD	NA	NA	NA	NA
KA3600F	1	MM-446.9	2013-11-12 08:00:00	1790	8.61	838	59.8	66.3	4295	326.1	112	18.2	1.55	6.96	0.185	0.19	0.19	0.465	0.703	15.1	7.48	-9	1288	0.03	0.0003	BD	0.09	BD
KA3600F	1	MM-446.9	2014-05-07 08:45:00	1850	8.28	861	55.6	66.5	4264	342.2	117	18.2	1.87	7.27	0.175	0.17	0.17	0.458	0.707	16.1	7.48	-10.34	1269	0.04	0.0002	BD	0.08	BD
KA3600F	1	MM-446.9	2014-11-18 08:58:00	1840	8.11	871	58	67.9	4186	336.7	118	18.2	1.42	7.27	0.178	0.17	0.16	0.47	0.708	16.7	7.48	-9.06	1262	0.02	BD	BD	0.08	BD
KA3600F	1	MM-446.9	2015-05-26 08:35:00	1860	8.48	819	56.2	65.6	4136	330.7	111	17.3	1.44	7.45	0.615	NA	NA	0.488	0.689	15.4	7.38	-9.49	1266	BD	NA	NA	NA	NA
KA3600F	1	MM-446.9	2015-05-27 09:00:00	1880	8.77	836	56.8	71.3	4172	332.8	110	17.3	1.42	7.26	0.16	0.17	0.17	0.459	0.697	15.6	7.49	-9.43	1250	0.03	0.0003	BD	0.09	BD
KA3600F	1	MM-446.9	2015-11-30 12:58:00	1840	8.4	873	58.2	70.4	4119	324.9	119	17.7	1.46	7.25	0.274	NA	NA	0.464	0.673	15.7	7.62	-9.03	1222	0.08	NA	NA	NA	NA
KA3600F	1	MM-446.9	2015-12-01 08:06:00	1850	8.7	875	59.1	74.4	4124	324.6	119	17.5	1.45	7.1	0.185	0.17	0.17	0.466	0.672	15.7	7.45	-9.1	1237	0.03	BD	BD	0.09	BD
KA3600F	1	MM-446.9	2016-05-26 08:40:00	1900	8.18	836	54.8	73.1	4103	327.2	108	17.2	1.45	6.75	0.159	0.18	0.17	0.441	0.656	14.5	7.5	-8.76	1235	0.03	BD	BD	0.09	BD
KA3385A	1	TM-448.4	1995-08-25 13:50:00	2170.7	7.68	1930.5	61.5	NA	NA	NA	156.16	NA	NA	4.7	0.112	NA	NA	0.44	1.15	31.04	NA	NA	NA	NA	NA	NA	NA	NA
KA3385A	1	TM-448.4	1995-03-10 13:03:00	2090	8.4	1860	63.1	10	6710	450	154	33.1	NA	5	0.139	0.15	0.13	0.46	1.1	29.74	7.5	-10.5	1820	NA	NA	NA	NA	NA
KA3385A	1	TM-448.4	1998-03-02 16:00:00	2180	9	1820	67.6	11.8	6630	428	138	33.2	NA	3.7	0.1342	0.157	0.158	0.39261	1.1	30.8	7.8	-10.1	1240	BD	NA	NA	0.0436	NA
KA3385A	1	TM-448.4	1998-09-28 14:00:00	2150	8.81	1800	61.6	11.8	6690	NA	132	41.235	NA	4.4	0.222	0.235	0.193	0.44999	1.14	24.1	7.8	-10.1	1640	0.04	NA	NA	0.0517	NA
KA3385A	1	TM-448.4	1999-09-29 09:15:00	2350	9.6	1974	66.1	10	7010	403	139	38.2	2.16	5.2	0.1567	0.162	0.16	0.49	1.2125	29.2	7.9	-10.5	1860	0.03	NA	NA	0.049	NA
KA3385A	1	TM-448.4	2000-04-10 09:30:00	2200	10.3	1890	64.9	10.9	6900	411	134	41.7	2.9	4.26	0.16	0.171	0.17	0.389	1.33	31.2	7.8	-10.3	1810	0.01	NA	NA	0.0797	NA
KA3385A	1	TM-448.4	2001-09-28 09:00:00	2220	10.7	1850	70.9	12	6670	375	134	40.8	3	4.93	0.217	0.21	0.207	0.442	1.19	32.1	7.7	-12.5	1850	NA	NA	NA	0.0201	NA
KA3385A	1	TM-448.4	2002-09-24 10:30:00	2170	11	1920	65.4	10.9	6819.4	394.31	121	42.984	3.22	4.7	0.177	0.193	0.184	0.402	1.26	33.6	7.75	-10.9	1924	0.01	NA	NA	0.0453	NA
KA3385A	1	TM-448.4	2003-02-13 12:25:00	NA	NA	NA	NA	11.8	7110.1	403.05	NA	42.752	1.39	NA	NA	NA	NA	NA	NA	NA	7.76	NA	1875	NA	NA	NA	NA	NA
KA3385A	1	TM-448.4	2005-10-07 11:00:00	2000	8.94	1780	72	24.9	6590	378	120	NA	1.3	6.15	BD	0.211	0.211	0.459	1.08	31	7.52	-10.7	1800	0.02	0.0002	BD	0.0571	BD
KA3385A	1	TM-448.4	2006-10-16 11:30:00	1850	10.2	1690	66.8	23.7	6240	370	137	36.6	1.43	6.27	0.177	0.223	0.213	0.445	1.22	32.6	7.55	-10.5	1750	0.13	0.0003	BD	0.0555	0.0005
KA3385A	1	TM-448.4	2007-10-10 10:45:00	2190	9.94	1840	68.1	25.8	6390	378	137	39.1	1.48	6.07	0.197	0.213	0.214	0.463	1.24	33.5	7.58	-10.7	1840	0.16	0.0003	BD	0.0525	BD
KA3385A	1	TM-448.4	2008-09-29 10:13:00	2130	11.1	1890	70.5	21.7	6780	379	148	41.6	1.64	6.42	0.214	0.214	0.194	0.485	1.39	36.4	7.54	-10.9	1900	0.1	0.0002	0.001	0.0508	0.0009
KA3385A	1	TM-448.4	2009-09-21 10:20:00	2210	10.2	2020	66.5	21.6	7040	378	141	42.1	1.36	6.43	0.228	0.228	0.216	0.423	1.32	34	7.48	-10.2	1960	0.07	BD	BD	0.0515	BD
KA3385A	1	TM-448.4	2010-03-30 09:40:00	2230	10.4	1890	65.1	25.7	6490	368	140	39.4	1.42	6.6	0.22	0.221	0.211	0.473	1.41	35.9	7.58	NA	1890	0.04	NA	NA	NA	NA
KA3385A	1	TM-448.4	2010-03-30 14:20:00	2410	11	2270	61.6	19.6	7560	417	157	49.3	1.43	6.25	0.207	0.207	0.193	0.477	1.83	43.3	7.55	NA	2140	0.02	NA	NA	NA	NA
KA3385A	1	TM-448.4	2010-04-21 11:26:00	2090	9.57	1850	65.2	26.4	6770	384	134	44.1	1.26	6.66	0.249	0.233	0.223	0.497	1.21	33.6	7.52	NA	1860	0.01	NA	NA	NA	NA
KA3385A	1	TM-448.4	2010-06-01 13:21:00	2010	9.5	2030	63.6	21.7	7100	374	140	43.8	1.58	6.3	0.368	0.261	0.251	0.446	1.26	34.6	7.49	NA	1970	0.17	NA	NA	NA	NA
KA3385A	1	TM-448.4	2010-06-15 13:09:00	2080	10.1	2110	66.9	25	6990	378	144	42.6	1.5	6.31	0.289	0.291	0.283	0.468	1.32	36	7.46	NA	1960	2.81	NA	NA	NA	NA
KA3385A	1	TM-448.4	2010-10-06 08:50:00	2200	10	1900	63	30.65	6819.4	358	138	41.46	1.46	6.33	0.299	0.253	0.249	0.448	1.55	36.9	7.56	NA	1915	2.55	NA	NA	NA	NA
KA3385A	1	TM-448.4	2011-01-20 09:30:00	2260	10.3	2010	69.6	28.6	6759	357.51	137	41.38	1.45	6.39	0.314	0.29	0.27	0.5	1.34	36	7.54	-10.8	1878	0.16	NA	NA	NA	NA
KA3385A	1	TM-448.4	2011-05-24 11:20:00	1980	9.33	1680	73.2	29.4	6369	374.76	135	35.78	1.55	6.53	0.214	0.22	0.22	0.463	1.17	31.3	7.49	-10.5	1804	0.04	BD	BD	0.06	BD
KA3385A	1	TM-448.4	2011-11-15 11:02:00	2000	10.3	1730	65.5	29.8	6327	367.94	127	34.5	1.38	6.36	0.178	0.21	0.21	0.445	1.19	31.5	7.5	-10.5	1803	0.05	BD	BD	0.07	BD
KA3385A	1	TM-448.4	2012-01-31 09:16:00	2280	11.2	1950	63	NA	NA	NA	150	NA	NA	6.36	0.173	NA	NA	0.435	0.138	37.3	NA	-11.1	NA	NA	NA	NA	NA	NA
KA3385A	1	TM-448.4	2012-02-14 09:28:00	2010	9.24	1710	69.3	NA	NA	NA	132	NA	NA	6.65	0.211	NA	NA	0.489	1.09	29.9	NA	-10.7	NA	NA	NA	NA	NA	NA
KA3385A	1	TM-448.4	2012-05-07 08:34:00	2100	9.56	1800	66.7	28.4	6331	364.08	134	35.05	1.51	6.36	0.198	0.22	0.22	0.468	1.2	33.4	7.48	-10.8	1849	BD	BD	BD	0.07	BD
KA3385A	1	TM-448.4	2012-11-22 10:18:00	2280	10.6	1950	69.1	27.3	6649	352.76	139	38.42	1.48	6.35	0.209	0.2	0.2	0.478	1.27	35.2	7.5	-11.1	1881	BD	0.0002	BD	0.06	BD
KA3385A	1	TM-448.4	2013-05-06 08:06:00	2120	10.7	1940	64.2	25.6	6853	373.63	139	41	1.52	6.14	0.176	0.2	0.2	0.451	1.34	34	7.52	-11.22	1932	BD	BD	BD	0.07	BD
KA3385A	1	TM-448.4	2013-11-13 10:25:00	2330	10.4	2020	68.6	25.1	7077	385.7	136	43.1	1.59	5.49	0.194	0.2	0.19	0.45	1.52	35.2	7.51	-11.42	1978	0.02	BD	BD	0.07	BD
KA3385A	1	TM-448.4	2014-05-14 10:53:00	2430	11.5	2040	69	25.4	7179	380.6	143	42.7	1.6	4.44	0.185	0.2	0.2	0.425	1.71	41.2	7.49	-11.93	2000	0.05	BD	BD	0.07	BD
KA3385A	1	TM-448.4	2014-11-28 08:46:00	2400	10.2	2160	62.8	24.4	7266	391.9	141	45.1	1.49	5.29	0.185	0.19	0.19	0.433	1.58	38.7	7.5	-10.75	2023	0.02	BD	BD	0.07	BD
KA3385A	1	TM-448.4	2015-05-26 12:39:00	2450	10.9	2130	61.9	25.3	7314	406.2	138	45.3	1.42	5.45	0.179	0.21	0.2	0.427	1.66	39.2	7.5	-11.35	2051	BD	BD	BD	0.08	BD
KA3385A	1	TM-448.4	2015-11-11 11:16:00	2680	11	2820	57.8	13.5	8240	422.2	160	52.5	1.44	5.26	0.21	0.17	0.17	0.406	1.72	44.3	7.62	-11.32	2255	0.05	NA	NA	NA	NA
KA3385A	1	TM-448.4	2015-11-11 12:53:00	2520	10.8	2540	61.9	23.9	7502	388.8	152	45.3	1.46	5.53	0.197	0.19	0.19	0.438	1.53	39.7	7.51	-11.06	2083	BD	BD	BD	0.07	BD
KA3385A	1	TM-448.4	2016-05-09 10:04:00	2520	10.1	2290	58.2	21.5	7489	407	141	48.6	1.45	5.09	0.173	0.19	0.19	0.396	1.68	39.8	7.53	-10.77	2093	BD	BD	BD	0.06	BD
SA1730A	1	OS-237.0	2002-09-25 10:00:00	3140	15	4320	37.5	10	12351.8	709.6	218	100.606	2.69	4.76	0.244	0.241	0.231	0.32	3.11	74.6	7.72	-13	3157	NA	NA	NA	0.0652	NA
SA1730A	1	OS-237.0	2003-09-18 10:00:00	3200	13.6	4490	34.6	10	12804.7	671.3	205	101.058	BD	4.22	0.213	0.225	0.22	0.295	2.92	80.1	7.45	-13	3165	0.03	NA	NA	0.0627	NA
SA1730A	1	OS-237.0	2004-09-21 10:00:00	3020	11.4	4420	34.8	11.1	12700	718	224	137	BD	4.12	0.203	0.228	0.213	0.297	3.39	73.5	7.63	-12.9	3240	0	0.0001	BD	0.0532	0.0012
SA1730A	1	OS-237.0	2006-10-16 11:40:00	2700	12.6	3790	37.5	30	11400	599	232	85.1	1.65	5.67	0.365	0.436	0.424	0.427	2.71	77.3	7.32	-12.7	3040	0.01	0.0003	BD	0.299	0.0008
SA1730A	1	OS-237.0	2007-10-10 10:10:00	3160	12.3	4450	36.4	18.9	12400	637	236	100	1.73	5.12	0.261	0.308	0.307	0.348	3.31	82.5	7.11	-12.7	3330	BD	BD	BD	0.142	BD
SA1730A	1	OS-237.0	2008-09-25 09:55:00	3070	13.5	4320	34.5	19.1	12200	608	247	91.4	1.97	5.62	0.247	0.258	0.254	0.331	3.15	85.4	7.24	-12.8	3190	0.01	BD	0.0003	0.132	0.0007
SA1730A	1	OS-237.0	2009-10-05 10:20:00	3070	13.2	4380	34.9	20.4	12300	620	227	95.7	1.67	5.63	0.23	0.253	0.246	0.292	3.13	73.4	7.31	-13.3	3230	0.02	BD	BD	0.0969	0.0005
SA1730A	1	OS-237.0	2011-05-11 10:26:00	2890	11.8	4210	34.6	28	12230	607.8	234	89.02	1.92	5.72	0.236	0.23	0.22	0.297	3.12	78.6	7.47	-12.4	3196	BD	BD	BD	0.09	0.0008
SA1730A	1	OS-237.0	2011-11-16 10:10:00	3440	13.2	4370	30.2	25.7	12430	617.51	214	91.16	1.74	5.36	0.17	0.23	0.22	0.276	3.31	80.8	7.46	-12.6	3260	BD	BD	BD	0.09	0.0008
SA1730A	1	OS-237.0	2012-05-14 10:32:00	3170	11.6	4660	31.4	23.4	12850	614.38	231	95.08	1.79	5.57	0.164	0.2	0.2	0.274	3.34	88.5	7.47	-12.4	3356	BD	0.0002	BD	0.06	0.0006
SA1730A	1	OS-237.0	2013-05-13 10:07:00	3070	15	4640	32	27.9	13020	595.2	230	96.8	1.61	5.67	0.177	0.23	0.23	0.293	3.65	88	7.46	-12.95	3352	BD	BD	BD	0.07	0.0005
SA1730A	1	OS-237.0	2013-11-20 10:40:00	3570	13.5	4820	34	16.3	14100	591.6	232	103.3	1.89	4.89	0.195	0.19	0.19	0.286	3.98	87.5	7.6	-13.02	3565	BD	BD	0.0003	0.06	BD
SA1730A	1	OS-237.0	2014-05-05 10:56:00	3680	14	4950	32	19.9	14010	641.6	238	104.7	1.84	5.1	0.206	0.2	0.2	0.284	4.02	91.4	7.55	-13.96	3510	BD	BD	BD	0.06	BD
SA1730A	1	OS-237.0	2014-11-27 10:07:00	3530	13	4770	32.1	19.9	13580	634.9	215	106.4	1.72	4.73	0.199	0.2	0.2	0.279	3.61	88	7.56	-12.07	3465	BD	BD	BD	0.07	BD
SA1730A	1	OS-237.0	2015-05-18 12:34:00	3530	14.5	4920	30.6	19.2	14010	622.2	227	101.7	1.65	4.83	0.191	0.2	0.2	0.266	3.62	86.4	7.58	-12.91	3505	BD	BD	BD	0.07	BD
SA1730A	1	OS-237.0	2015-11-04 10:26:00	3840	15.1	5070	32	14	14200	658.5	240	109.1	1.61	4.67	0.176	0.19	0.18	0.269	4.02	96.5	7.6	-12.58	3590	BD	BD	BD	0.04	BD
SA1730A	1	OS-237.0	2016-05-12 10:21:00	3920	12.6	5220	30.9	12.5	13960	662.9	223	113.8	1.61	4.48	BD	0.17	0.18	0.255	3.93	89.8	7.69	-12.2	3635	BD	BD	BD	0.04	0.0007
KA1755A	3	OS-279.9	1995-10-12 12:47:00	2682.1	9.3	3400.3	40.74	9	10425	640.3	209.98	3.46	NA	4.1	0.234	0.241	0.224	0.32	1.994	49.723	7.8	-13.1	2600	BD	NA	NA	0.052	NA
KA1755A	3	OS-279.9	1996-05-21 12:08:00	2836	9.5	3540.5	37.59	9	10565	697.63	203.67	75.97	NA	4.7	0.253	0.259	0.21	0.363	2.582	58.991	7.5	-13.7	NA	BD	NA	NA	0.01	NA
KA1755A	3	OS-279.9	1997-03-11 17:04:00	2953.4	8.65	3744.3	39.35	8	11283.1	646.89	213.02	79.745	NA	4.87	0.23	0.218	0.216	0.381	2.219	59.563	7.6	-13	2700	NA	NA	NA	0.028	NA
KA1755A	3	OS-279.9	1997-10-01 17:00:00	2960	10.4	4020	36.1	8	11097.8	658.75	208	77.75	NA	4.12	0.143	0.256	0.238	0.276	2.57	66.7	7.57	-12.8	2950	NA	NA	NA	0.036	0.23
KA1755A	3	OS-279.9	1998-03-05 15:00:00	2840	10.1	3620	38	8	11400	663	206	82.2	NA	4.1	0.1816	0.228	NA	0.32039	2.58	58.7	7.8	-12.8	2900	NA	NA	NA	0.0399	NA
KA1755A	3	OS-279.9	1998-09-29 09:45:00	2820	9.2	3730	34	7.87	11300	654	207	82.2	NA	4.2	0.1725	0.184	0.175	0.32671	2.58	55.5	7.8	-12.7	2530	0.04	NA	NA	0.039	NA
KA1755A	3	OS-279.9	1999-04-08 11:30:00	2900	9.5	3817	35.6	8	11460	626	206	88.5	1.29	4	0.1332	0.194	0.192	0.3	2.5	53.8	7.8	-12.8	2250	NA	NA	NA	0.0554	NA
KA1755A	3	OS-279.9	1999-09-21 09:10:00	2810	12	3668	33.6	6.83	11460	602	203	91.3	NA	4.28	0.7045	NA	NA	0.2715	1.628	44.9	7.1	NA	2250	NA	NA	NA	NA	NA
KA1755A	3	OS-279.9	1999-09-30 08:30:00	2890	10	3898	37.6	4.81	11360	615	209	85.9	BD	4.7	0.186	0.192	0.192	0.35	2.6815	60	7.8	-12.8	2940	0.11	NA	NA	0.0332	NA
KA1755A	3	OS-279.9	2000-09-21 09:00:00	2960	10.5	4130	35.5	9	11430	613	197	87.5	1.5	4.3	0.18	0.19	0.189	0.284	2.51	70	7.8	-12.9	3030	0.06	NA	NA	0.03	NA
KA1755A	3	OS-279.9	2001-10-16 10:00:00	3050	11.6	4200	36.6	9	11720	646	225	91.7	2.2	4.48	0.187	0.188	0.19	0.299	2.92	70.8	7.7	-12.8	2990	NA	NA	NA	0.04	NA
KA1755A	3	OS-279.9	2002-09-25 09:30:00	2970	13.1	4080	36.3	8	12083.3	691.09	211	95.892	2.29	4.7	0.21	0.19	0.178	0.299	2.94	70.2	7.77	-13.2	3038	NA	BD	NA	0.04	BD
KA1755A	3	OS-279.9	2003-09-19 09:00:00	3290	12.4	4640	34.5	8	12160	656	199	97.6	BD	4.27	0.173	0.183	0.178	0.284	2.75	79.8	7.7	-13.6	3050	0.02	NA	NA	0.04	NA
KA1755A	3	OS-279.9	2005-10-04 10:55:00	2930	10.9	4200	36.8	7.53	12300	663	213	NA	1.54	5.28	BD	0.167	0.171	0.301	2.82	74.6	7.39	-13.2	3150	0.01	BD	BD	0.0334	0.0007
KA1755A	3	OS-279.9	2006-10-04 09:00:00	2760	12.4	3970	34.6	7.06	12400	658	254	95.2	1.68	5.35	0.111	0.179	0.169	0.307	2.84	82.9	7.53	-12.9	3270	BD	0.0003	0.001	0.0417	0.0005
KA1755A	3	OS-279.9	2007-10-03 08:45:00	3270	12.1	4560	38.3	7.64	12700	666	248	99.1	1.9	5.22	0.126	0.186	0.169	0.311	3.38	84.9	7.39	-13	3250	0.01	BD	BD	0.0272	0.0005
KA1755A	3	OS-279.9	2008-09-30 08:45:00	3080	11.9	4380	33.3	8.21	12500	607	244	88.2	NA	5.46	0.142	0.176	0.161	0.301	3.16	82.5	7.68	-13.1	3230	0.06	NA	NA	0.0291	NA
KA1755A	3	OS-279.9	2002-01-01	2940	8.6	3900	32	NA	11044	566	NA	NA	19.3	4.1	0.113	NA	NA	0.25	2.24	69.4	7.37	NA	NA	NA	NA	NA	NA	NA
KA1755A	3	OS-279.9	2011-11-15 10:05:00	3510	13.7	4330	32.3	10	12520	638.19	222	92.09	1.74	5.25	0.122	0.17	0.17	0.278	3.2	79.6	7.78	-12.8	3315	BD	BD	BD	0.03	BD
KA1755A	3	OS-279.9	2011-11-28 09:45:00	3310	10.8	4170	34.4	11.1	11090	599.36	209	85.09	1.68	5.38	0.104	0.16	0.15	0.286	2.83	74.5	7.73	NA	3082	BD	NA	NA	NA	NA
KA1755A	3	OS-279.9	2011-12-27 10:03:00	3010	11	3930	33.2	11.7	11190	580.31	210	78.47	1.77	5.28	0.171	0.16	0.16	0.296	2.78	76.8	7.74	NA	3052	BD	NA	NA	NA	NA
KA1755A	3	OS-279.9	2012-01-19 09:05:00	3130	11.2	4160	33.1	10.2	11580	601.42	218	86.83	1.66	5.46	0.147	0.16	0.16	0.268	2.96	78.8	7.71	NA	3119	0.06	NA	NA	NA	NA
KA1755A	3	OS-279.9	2012-02-08 09:10:00	2550	10.5	3390	30.4	10.8	11820	590.77	185	85.31	1.65	4.74	0.154	0.15	0.15	0.244	2.53	66.1	7.72	NA	3079	0.07	NA	NA	NA	NA
KA1755A	3	OS-279.9	2012-05-31 09:05:00	3090	11.2	4430	34.4	9.1	12150	613.02	226	91.36	1.78	5.33	0.131	0.17	0.16	0.292	3.06	82.5	7.76	-12.5	3298	BD	BD	BD	0.03	BD
KA1755A	3	OS-279.9	2013-05-06 14:12:00	3210	15.6	4750	33.9	8.8	12700	607.59	242	90.6	1.74	5.43	0.117	0.16	0.16	0.289	3.82	91.9	7.8	-13.2	3329	BD	BD	BD	0.03	BD
KA1755A	3	OS-279.9	2013-11-20 08:15:00	3400	12.7	4480	34.3	9	13250	592.3	224	98.1	1.69	4.58	0.155	0.16	0.16	0.285	3.69	82.7	7.74	-13.9	3415	0.06	BD	BD	0.03	BD
KA1755A	3	OS-279.9	2014-05-09 09:58:00	3510	12.9	4710	32.3	9.2	13450	615	232	98.9	1.99	4.77	0.171	0.17	0.17	0.287	3.78	89.4	7.71	-14.07	3420	BD	BD	BD	0.03	BD
KA1755A	3	OS-279.9	2014-11-27 07:03:00	3570	12.6	4640	33.5	9.8	13090	626	229	101.4	1.67	4.63	0.168	0.17	0.16	0.286	3.6	81.9	7.76	-12.53	3364	BD	0.0002	BD	0.04	BD
KA1755A	3	OS-279.9	2015-05-25 13:11:00	3600	13	4410	32.7	9.9	12500	621.4	233	95.8	1.6	4.5	0.137	NA	NA	0.269	3.71	82.6	7.81	-13.26	3322	0.13	NA	NA	NA	NA
KA1755A	3	OS-279.9	2015-05-26 10:21:00	3660	13.3	4620	32.8	9.7	13490	643.6	224	102.1	1.63	4.73	0.154	0.17	0.16	0.277	3.82	87.4	7.76	-13.11	3470	0.05	BD	0.0003	0.03	BD
KA1755A	3	OS-279.9	2015-11-03 14:49:00	3830	14.8	4920	32.5	10.3	13710	644.5	266	101.1	1.55	4.45	0.135	NA	NA	0.297	3.95	93.2	7.9	-12.77	3500	0.59	NA	NA	NA	NA
KA1755A	3	OS-279.9	2015-11-04 08:11:00	3620	14.7	4720	32.1	8.9	13540	641.5	229	102.8	1.59	4.47	0.158	0.2	0.17	0.274	3.77	90.1	7.71	-12.71	3455	0.09	BD	BD	0.03	BD
KA1755A	3	OS-279.9	2016-05-12 08:03:00	3870	11.8	4910	31.5	9.2	13350	610	218	101.8	1.59	4.43	BD	0.17	0.17	0.269	3.69	86.7	7.75	-12.37	3475	BD	BD	BD	0.03	BD
SA2600A	1	OS-345.0	2002-09-23 13:25:00	2360	11	2380	53.4	73.6	7771.3	493.4	148	55.377	BD	5.14	0.426	0.38	0.371	0.433	1.65	41.5	7.34	-10.9	2157	0.01	NA	NA	0.1725	NA
SA2600A	1	OS-345.0	2003-09-19 10:00:00	2600	12.5	2890	49.2	52.7	9350	565	163	69.4	BD	4.81	0.326	0.342	0.354	0.416	1.98	52.1	7.3	-11.4	2440	0.01	NA	NA	0.13	NA
SA2600A	1	OS-345.0	2004-09-27 09:30:00	2570	11.2	3140	47.3	50.1	9760	584	184	118	BD	4.66	0.383	0.339	0.324	0.408	2.41	52.6	7.34	-11.3	2590	0.01	0.0003	BD	0.107	0.0012
SA2600A	1	OS-345.0	2005-09-28 10:30:00	2920	11.5	3900	45.5	19.1	11800	506	204	NA	1.47	5.51	BD	0.21	0.208	0.393	2.71	68.5	7.51	-12.2	3050	BD	0.0002	BD	0.0696	BD
SA2600A	1	OS-345.0	2006-10-16 11:15:00	3040	14.3	4190	41.6	13.3	12900	654	258	94.5	1.63	5.49	0.188	0.232	0.224	0.41	2.98	86.1	7.54	-12.1	3300	0	0.0004	BD	0.181	0.0008
SA2600A	1	OS-345.0	2008-10-02 10:55:00	3370	13.8	4410	42.8	12.9	12700	608	247	89.4	1.76	5.59	0.235	0.213	0.205	0.379	3.18	81.3	7.41	-12.4	3280	0.01	0.0002	BD	0.0594	BD
SA2600A	1	OS-345.0	2009-09-23 09:35:00	3300	15.3	4400	40.8	13.4	12200	627	236	92.3	1.67	5.88	0.187	0.219	0.219	0.35	3.28	76.6	7.54	-12.6	3250	0.02	BD	BD	0.0946	BD
SA2600A	1	OS-345.0	2011-05-12 10:30:00	3130	12.7	4400	39.5	13.3	12760	676.67	246	96	2.16	5.52	0.242	0.2	0.2	0.344	3.33	81.7	7.63	-12.1	3341	BD	BD	BD	0.06	BD
SA2600A	1	OS-345.0	2011-11-10 09:20:00	3710	13.5	4560	34.3	12.7	12970	660.81	222	93.53	1.72	5.18	0.13	0.19	0.19	0.32	3.39	85.4	7.66	-12.2	3402	BD	BD	BD	0.05	BD
SA2600A	1	OS-345.0	2012-05-09 10:08:00	2950	11.4	3860	37.2	17.8	11170	578.72	217	78.47	1.54	5.61	0.21	0.23	0.21	0.354	2.77	73.3	7.34	-12.8	3027	BD	0.001	BD	0.07	BD
SA2600A	1	OS-345.0	2012-11-22 08:55:00	3150	12.6	4160	36.1	17.6	11470	574.97	226	85.78	1.8	5.46	0.24	0.24	0.24	0.364	2.83	76.3	7.55	-12.7	3079	BD	0.0002	BD	0.07	BD
SA2600A	1	OS-345.0	2013-04-18 09:00:00	2840	12.9	3910	36.3	18	11170	606	209	77	1.64	5.32	0.176	0.22	0.22	0.344	2.87	72.2	7.57	-12.79	3022	BD	NA	NA	NA	NA
SA2600A	1	OS-345.0	2013-05-06 07:24:00	2930	14.4	4150	37.8	18.4	11510	567.18	224	86.46	1.62	5.74	0.201	0.24	0.23	0.365	3.1	75.6	7.55	-12.75	3069	BD	BD	BD	0.1	BD
SA2600A	1	OS-345.0	2013-11-12 11:30:00	3210	12.5	4000	38.2	16.5	11840	579.6	214	87.6	1.74	4.95	0.225	0.23	0.22	0.346	3.22	73.1	7.55	-12.79	3149	BD	BD	BD	0.06	BD
SA2600A	1	OS-345.0	2014-05-08 11:05:00	3270	12.6	4120	34.6	16.9	12180	588.7	217	87.6	1.86	4.92	0.221	0.22	0.22	0.336	3.3	78.8	7.58	-12.68	3149	BD	BD	BD	0.06	BD
SA2600A	1	OS-345.0	2014-11-17 10:28:00	3440	12.4	4180	36.4	17.9	11890	577.8	223	87.2	1.56	4.96	0.225	0.22	0.22	0.344	3.25	83.6	7.57	-12.31	3140	BD	BD	BD	0.06	BD
SA2600A	1	OS-345.0	2015-04-28 10:28:00	3300	12.4	4170	33.9	19	12100	581.5	206	86.2	1.61	4.39	0.206	0.21	0.21	0.287	2.92	78.5	7.54	-12.73	3145	BD	BD	BD	0.07	BD
SA2600A	1	OS-345.0	2015-11-03 10:16:00	3510	13.9	4230	34.7	18.8	12270	604.7	220	90.3	1.48	4.88	0.204	0.22	0.21	0.323	3.37	79.1	7.55	-12.41	3150	0.02	BD	BD	0.07	BD
SA2600A	1	OS-345.0	2016-05-11 09:06:00	3630	11.8	4340	33.6	19.3	12020	603.8	205	92.7	1.56	4.63	BD	0.22	0.19	0.311	3.26	76.9	7.51	-12.15	3168	BD	BD	BD	0.05	BD
KA2862A	1	OS-380.6	1995-03-10 11:44:00	3160	13.6	4600	46.5	8	13200	667	235	95	NA	5.2	0.146	0.13	0.12	0.39	3.12	64.9	7.6	-12.5	3150	NA	NA	NA	NA	NA
KA2862A	1	OS-380.6	1998-03-12 15:00:00	3490	12	5340	35.6	8	15600	766	230	140	NA	4.51	0.0443	0.037	NA	0.24453	3.728	86.693	7.7	NA	3923	NA	NA	NA	0.0181	NA
KA2862A	1	OS-380.6	1999-04-12 15:00:00	3690	12	5530	32.3	7.87	15860	730	235	127	1.43	3.8	0.048	0.124	0.117	0.31	3.6	73.8	7.8	-12.3	3080	NA	NA	NA	0.0321	NA
KA2862A	1	OS-380.6	1999-10-06 09:20:00	3650	14.1	5632	33.3	8	15870	712	226	132	1.43	5.08	0.1218	0.111	0.111	0.36	3.73	90.7	7.7	-12.3	4360	NA	NA	NA	0.0393	NA
KA2862A	1	OS-380.6	2001-09-24 10:00:00	3850	15.8	5200	30.6	8.63	16140	770	242	126.5	3	4.8	0.207	0.102	0.092	0.271	4.1	93.9	7.8	-12	3780	0.11	NA	NA	0.04	NA
KA2862A	1	OS-380.6	2003-09-17 10:30:00	3580	16.4	5350	26.1	7.54	14820	662	200	119.6	BD	4.48	0.109	0.117	0.108	0.237	3.63	94.9	7.7	-12.4	3560	0.01	NA	NA	0.02	NA
KA2862A	1	OS-380.6	2004-09-23 08:45:00	3200	14.1	4760	27.1	11.8	13700	664	210	161	BD	4.59	BD	0.145	0.142	0.24	3.92	79.8	7.68	-12	3410	0	0.0005	BD	0.0282	0.0014
KA2862A	1	OS-380.6	2008-09-29 10:10:00	3350	16.6	4760	26.6	5.29	13900	562	240	98.8	1.77	5.85	0.076	0.102	0.084	0.245	3.62	95.4	7.27	-11.9	3520	0.02	0.0003	0.0003	0.0168	BD
KA2862A	1	OS-380.6	2009-09-23 10:40:00	3310	15.2	4820	29.5	7.67	13600	600	222	104	1.67	5.97	BD	0.12	0.113	0.224	3.65	84.3	7.89	-12	3500	0.02	BD	BD	0.0342	BD
KA2862A	1	OS-380.6	2011-10-06 11:12:00	3200	14.8	4630	28.9	10.3	13150	571.26	205	96.37	1.75	5.89	BD	0.15	0.11	0.235	3.29	87.1	7.79	-11.47	3470	NA	BD	BD	0.03	BD
KA2862A	1	OS-380.6	2013-05-29 09:05:00	3210	17.5	4780	32	14	13730	548.8	197	101.35	1.6	6.01	BD	0.13	0.12	0.277	3.74	93.3	7.69	-11.92	3460	BD	0.0002	BD	0.03	BD
KA2862A	1	OS-380.6	2013-11-05 08:45:00	3640	15.8	4510	33.5	12.6	13270	530.5	203	97.1	1.6	5.5	0.108	0.12	0.11	0.279	4	87.3	7.74	-11.31	3540	BD	BD	BD	0.03	BD
KA2862A	1	OS-380.6	2014-04-01 12:43:00	3620	15.6	5020	32.9	10.2	14290	569.7	214	105	1.68	5.71	BD	0.11	0.12	0.253	4.11	92.5	7.75	-12.09	3550	BD	BD	BD	0.03	BD
KA2862A	1	OS-380.6	2014-11-07 08:18:00	3820	15.5	4920	33.6	13.9	13490	567.7	213	107.4	1.52	5.66	0.133	0.12	0.12	0.285	4.05	99.9	7.7	-11.61	3520	BD	0.0002	BD	0.02	BD
KA2862A	1	OS-380.6	2014-11-19 14:00:00	3780	15.4	4890	33.4	13.9	13640	551.2	212	103.3	1.47	5.7	0.42	0.3	0.29	0.287	4	98.2	7.41	-11.45	3500	BD	NA	NA	NA	NA
KA2862A	1	OS-380.6	2014-11-20 09:08:00	3980	16.1	5260	32.4	8.7	14490	569.7	223	109.9	1.47	5.44	0.123	0.12	0.12	0.277	4.31	107	7.81	-11.51	3720	BD	NA	NA	NA	NA
KA2862A	1	OS-380.6	2015-03-09 15:10:00	4030	17.2	5050	33.4	6.6	14500	577.7	217	118	1.53	5.7	0.544	0.44	0.44	0.271	4.48	93.4	7.12	NA	3745	NA	NA	NA	NA	NA
KA2862A	1	OS-380.6	2015-03-10 07:47:00	4110	17.5	5160	33.6	6.9	14840	593	221	116.6	1.5	5.68	0.162	0.18	0.17	0.273	4.59	91.3	7.67	NA	3810	NA	NA	NA	NA	NA
KA2862A	1	OS-380.6	2015-03-10 16:56:00	4030	17.3	5090	33.7	7.9	14530	594.1	219	113.4	1.53	5.72	0.167	0.16	0.16	0.274	4.53	89.1	7.67	NA	3750	NA	NA	NA	NA	NA
KA2862A	1	OS-380.6	2015-03-11 09:01:00	3950	16.9	5040	33	7.9	14470	585.7	214	111.7	1.53	5.63	0.153	0.16	0.15	0.27	4.41	89.6	7.73	NA	3750	NA	NA	NA	NA	NA
KA2862A	1	OS-380.6	2015-03-12 08:45:00	3950	16.8	4970	33	8.2	14590	582.7	212	110.9	1.54	5.55	0.146	0.15	0.14	0.263	4.38	89.6	7.68	NA	3740	NA	NA	NA	NA	NA
KA2862A	1	OS-380.6	2015-04-27 12:51:00	3710	15.2	5320	31.7	10	14210	570.8	205	107.4	1.48	4.96	0.107	0.12	0.12	0.245	3.8	91.2	7.76	-12.02	3680	BD	BD	BD	0.04	BD
KA2862A	1	OS-380.6	2015-11-05 12:40:00	3980	18.8	5250	32.9	9.6	14690	593.8	216	114.9	1.43	5.33	0.108	0.11	0.13	0.276	4.33	100	7.74	-11.68	3715	BD	BD	BD	0.04	BD
KA2862A	1	OS-380.6	2016-05-18 10:55:00	3980	16.6	5330	32.1	9.1	16220	576.4	207	114.3	1.73	5.09	0.106	0.11	0.11	0.267	4.31	103	7.8	-11.31	3795	BD	BD	BD	0.03	BD
NA: no data available
BD: Below detection limit (NO2-: 0.0002 mg/L, NO3-: 0.0003 mg/L, PO43-: 0.0005 mg/L and rest: 0.02 mg/L).
