# Supplementary material for: Depth and Dissolved Organic Carbon Shape Microbial Communities in Surface Influenced but Not Ancient Saline Terrestrial Aquifers
Source: Front Microbiol. 2018 Nov 27;9:2880. doi: 10.3389/fmicb.2018.02880 (PMC6277548; doi:10.3389/fmicb.2018.02880)
Supplement: TABLE S5 — One-way ANOVA post hoc test of the difference in 16S rRNA gene relative abundance for individual phyla and proteobacterial classes between the triplicate samples per borehole section (p-values are shown in the table). [file Table_5.XLSX]

## Sheet: Supplemental Table 5
	MM-139.7	MM-171.3	MM-200.6	MM-281.7	MM-305.9	MM-310.3	MM-318.9	MM-349.1	MM-349.5	MM-415.2	MM-415.6	MM-415.8	MM-415.9	MM-422.8	TM-448.4	MM-446.8	MM-446.9	OS-237.0	OS-279.9	OS-345.0	OS-380.6
Archaea/Crenarchaeota	1	NA	1	1	1	1	1	NA	1	1	1	1	1	1	NA	1	1	1	1	1	1
Archaea/Euryarchaeota	1	1	1	1	1	1	1	1	1	1	1	1	1	1	1	1	NA	1	1	1	1
Archaea/Hadesarchaeaeota	1	NA	NA	NA	1	NA	1	1	NA	NA	NA	1	1	1	1	NA	NA	1	1	1	1
Archaea/Hydrothermarchaeota	1	NA	NA	1	1	1	1	1	NA	1	1	1	1	1	1	1	1	1	1	NA	1
Archaea/Nanoarchaeaeota	1	1	1	1	1	1	1	1	1	1	1	1	1	1	1	1	NA	1	1	1	NA
Bacteria	1	1	1	1	1	1	1	1	1	1	1	NA	1	1	1	1	1	1	1	1	1
Bacteria/Acetothermia	1	1	NA	NA	1	1	1	1	1	1	1	1	1	1	1	1	NA	1	1	1	1
Bacteria/Acidobacteria	1	1	1	1	1	1	1	1	1	1	1	1	1	1	1	1	1	1	1	1	1
Bacteria/Actinobacteria	1	1	1	1	1	1	1	1	1	1	1	1	1	1	1	1	1	1	1	1	1
Bacteria/Aegiribacteria	1	NA	NA	NA	1	NA	NA	NA	NA	NA	NA	NA	NA	NA	NA	NA	NA	NA	NA	NA	NA
Bacteria/Aerophobetes	1	NA	1	NA	NA	1	NA	NA	NA	NA	NA	NA	NA	NA	NA	1	NA	1	1	NA	1
Bacteria/Armatimonadetes	1	NA	1	1	NA	1	1	1	1	1	1	NA	1	1	NA	1	1	1	1	NA	NA
Bacteria/Atribacteria	1	1	1	1	1	1	1	1	1	1	1	1	1	1	1	1	1	1	1	1	1
Bacteria/Bacteroidetes	1	1	1	1	1	1	1	1	1	1	1	1	1	1	1	1	1	1	1	1	1
Bacteria/BHI80-139	NA	NA	NA	NA	NA	NA	1	1	NA	NA	NA	NA	NA	1	NA	NA	NA	1	1	NA	1
Bacteria/BRC1	NA	NA	NA	1	1	NA	1	1	NA	NA	1	NA	1	1	NA	1	NA	NA	NA	NA	NA
Bacteria/Caldiserica	1	1	NA	NA	1	NA	NA	NA	NA	NA	1	NA	1	1	1	NA	NA	NA	NA	NA	NA
Bacteria/Chlamydiae	1	1	NA	NA	1	NA	1	NA	NA	NA	NA	NA	NA	NA	NA	NA	NA	NA	NA	1	NA
Bacteria/Chloroflexi	1	1	1	1	1	1	1	1	1	1	1	1	1	1	1	1	1	1	1	1	1
Bacteria/Cyanobacteria	1	NA	1	NA	1	1	1	1	NA	NA	1	1	NA	NA	1	1	1	NA	NA	1	NA
Bacteria/Dadabacteria	1	NA	NA	NA	1	NA	NA	NA	NA	NA	NA	NA	NA	1	NA	NA	NA	1	NA	NA	NA
Bacteria/Dependentiae	1	1	1	1	1	1	1	1	1	1	1	1	1	1	1	NA	1	1	1	1	1
Bacteria/Desantisbacteria	NA	NA	NA	NA	NA	1	NA	NA	NA	NA	NA	NA	NA	1	NA	1	NA	NA	NA	NA	NA
Bacteria/Elusimicrobia	1	NA	1	1	1	1	1	1	1	1	1	1	1	1	1	1	1	1	1	NA	1
Bacteria/Epsilonbacteraeota	1	1	1	1	1	1	1	1	1	1	1	1	1	1	1	1	1	1	1	1	1
Bacteria/Fibrobacteres	1	1	1	NA	1	1	1	1	NA	1	1	1	1	1	1	1	1	NA	NA	1	NA
Bacteria/Firmicutes	1	1	1	1	1	1	1	1	1	1	1	1	1	1	1	1	1	1	1	1	1
Bacteria/Gemmatimonadetes	1	NA	1	1	1	1	1	1	1	1	1	1	NA	NA	1	1	1	NA	NA	1	1
Bacteria/Kiritimatiellaeota	NA	1	1	NA	1	1	NA	1	NA	NA	1	NA	1	NA	NA	NA	NA	NA	NA	NA	NA
Bacteria/Latescibacteria	1	1	1	1	1	1	1	1	1	1	1	1	1	1	1	1	NA	1	1	1	NA
Bacteria/LCP-89	1	1	NA	NA	1	NA	1	1	NA	1	NA	NA	NA	1	1	NA	NA	NA	1	1	NA
Bacteria/Lentisphaerae	1	1	1	NA	1	NA	1	1	NA	1	1	1	1	1	1	1	NA	NA	NA	NA	NA
Bacteria/Margulisbacteria	1	1	NA	NA	1	1	NA	NA	NA	NA	NA	NA	NA	NA	NA	NA	NA	NA	NA	NA	NA
Bacteria/Marinimicrobia_SAR406_clade	1	1	1	1	1	1	1	1	1	1	1	NA	1	1	1	1	1	1	1	1	NA
Bacteria/Nitrospirae	1	1	1	1	1	1	1	1	1	1	1	1	1	1	1	1	1	1	1	1	1
Bacteria/Omnitrophicaeota	1	1	1	1	1	1	1	1	1	1	1	1	1	1	1	1	1	1	1	1	1
Bacteria/Patescibacteria	1	1	1	1	1	1	1	1	1	1	1	1	1	1	1	1	1	1	1	1	1
Bacteria/Planctomycetes	1	1	1	1	1	1	1	1	1	1	1	1	1	1	1	1	1	1	1	1	1
Bacteria/Poribacteria	NA	NA	1	NA	1	1	NA	NA	NA	1	NA	NA	1	1	NA	NA	NA	NA	NA	NA	NA
Bacteria/Proteobacteria/Alphaproteobacteria	1	1	1	1	1	1	1	1	1	1	1	1	1	1	1	1	1	1	1	1	1
Bacteria/Proteobacteria/Deltaproteobacteria	1	1	1	1	1	1	1	1	1	1	1	1	1	1	1	1	1	1	1	1	1
Bacteria/Proteobacteria/Gammaproteobacteria	1	1	1	1	1	1	1	1	1	1	1	1	1	1	1	1	1	1	1	1	1
Bacteria/Rokubacteria	NA	NA	NA	NA	NA	NA	NA	NA	NA	NA	NA	NA	1	1	NA	NA	NA	NA	NA	NA	NA
Bacteria/Spirochaetes	1	1	1	1	1	1	1	1	1	1	1	1	1	1	1	1	1	1	1	1	1
Bacteria/Synergistetes	NA	1	NA	NA	1	1	1	1	1	NA	1	1	1	NA	NA	1	1	1	1	1	1
Bacteria/TA06	1	1	NA	NA	1	1	1	1	NA	NA	NA	NA	NA	NA	1	NA	NA	1	1	NA	1
Bacteria/Tenericutes	1	1	1	1	1	1	1	1	1	1	1	1	1	1	1	1	NA	1	1	1	1
Bacteria/Verrucomicrobia	1	1	1	1	1	1	1	1	NA	1	1	NA	1	1	1	1	1	1	NA	1	NA
Bacteria/WOR-1	1	1	1	NA	1	1	1	1	1	1	1	1	1	NA	1	1	1	1	1	NA	NA
Bacteria/WPS-2	1	NA	1	NA	NA	1	NA	1	1	NA	NA	NA	NA	NA	NA	1	NA	NA	1	NA	NA
Bacteria/WS2	1	1	1	1	1	1	1	1	1	1	1	NA	1	1	1	1	1	1	1	1	NA
Bacteria/Zixibacteria	1	1	NA	1	1	1	1	1	1	1	1	1	1	1	1	1	1	1	1	1	1
Unclassified	1	1	1	1	1	1	1	1	1	1	1	1	1	1	1	1	1	1	1	1	1
