# Supplementary material for: Depth and Dissolved Organic Carbon Shape Microbial Communities in Surface Influenced but Not Ancient Saline Terrestrial Aquifers
Source: Front Microbiol. 2018 Nov 27;9:2880. doi: 10.3389/fmicb.2018.02880 (PMC6277548; doi:10.3389/fmicb.2018.02880)
Supplement: TABLE S6 — Average relative abundance of the OTUs (97% similarity) for the three water types plus one-way ANOVA post hoc test of the difference in 16S rRNA gene relative abundance for all comparisons between the water types (i.e., MM vs. OS, MM vs. TM, and TM vs. OS). Significant differences are colored for the water type where the OTU has a significantly increased relative abundance (MM, green; TM, red; and OS, blue). [file Table_6.XLSX]

## Sheet: Supplemental Table 6
OTU_Name	MM	OS	TM	MM-OS	OS-TM	MM-TM
	average relative abundance (%)			significancy
Archaea/Crenarchaeota/Bathyarchaeia/OTU_000741	0.0137566	0.010608	0.00749056	0.074	0.635	0.716
Archaea/Crenarchaeota/Bathyarchaeia/OTU_001313	0.0123408	0.00296525	0.00095081	0.24	0.51	0.281
Archaea/Crenarchaeota/Bathyarchaeia/OTU_001433	0.00179127	0.0013081	0	0.621	NA	0.805
Archaea/Crenarchaeota/Bathyarchaeia/OTU_002594	0.00756714	0.0018943	0.00036263	0.114	0.635	0.287
Archaea/Crenarchaeota/Bathyarchaeia/OTU_003262	0.00197418	0.000593506	0.00036263	0.309	NA	0.611
Archaea/Crenarchaeota/Bathyarchaeia/OTU_003266	0.00264377	0.00105969	0	0.694	0.635	0.524
Archaea/Euryarchaeota/Methanobacteria/Methanobacteriales/Methanobacteriaceae/OTU_000204	0.0698585	0.154556	0.00138471	0	0.258	0.534
Archaea/Euryarchaeota/Methanomicrobia/Methanosarcinales/Methanoperedenaceae/Candidatus_Methanoperedens/OTU_002902	0.00123046	0	0	0.621	NA	0.805
Archaea/Euryarchaeota/Methanomicrobia/Methanosarcinales/Methermicoccaceae/OTU_000330	0.0671427	0.175105	0.0408315	0	0.337	0.058
Archaea/Euryarchaeota/Methanomicrobia/Methanosarcinales/Methermicoccaceae/OTU_001581	0.015931	0.0341956	0.0090507	0.002	0.552	0.222
Archaea/Euryarchaeota/Methanomicrobia/Methanosarcinales/Methermicoccaceae/OTU_003051	0.00341207	0.0090061	0.000692353	0.004	0.437	0.663
Archaea/Euryarchaeota/Thermoplasmata/Marine_Benthic_Group_D_and_DHVEG-1/OTU_002184	0.00185557	0.000234597	0	0.412	NA	0.682
Archaea/Euryarchaeota/Thermoplasmata/Marine_Benthic_Group_D_and_DHVEG-1/OTU_002773	0.00068793	0.00018315	0	0.621	NA	0.805
Archaea/Euryarchaeota/Thermoplasmata/Methanomassiliicoccales/uncultured/OTU_001107	0.0122453	0.00286587	0.00256107	0.262	0.484	0.428
Archaea/Euryarchaeota/Thermoplasmata/Methanomassiliicoccales/uncultured/OTU_001397	0.00540411	0.00177822	0	0.447	0.635	0.514
Archaea/Euryarchaeota/Thermoplasmata/Methanomassiliicoccales/uncultured/OTU_001404	0.00568986	0.00193429	0.00138471	0.489	0.635	0.6
Archaea/Euryarchaeota/Thermoplasmata/uncultured/OTU_000524	0.0129019	0.0321251	0.0024726	0.002	0.388	0.688
Archaea/Euryarchaeota/Thermoplasmata/uncultured/OTU_000690	0.0131202	0.0185562	0.0029237	0.008	0.365	0.361
Archaea/Euryarchaeota/Thermoplasmata/uncultured/OTU_002829	0.000780446	0.000172877	0	0.621	NA	0.805
Archaea/Hadesarchaeaeota/OTU_000348	0.0192421	0.0547129	0.00364896	0	0.329	0.559
Archaea/Hadesarchaeaeota/OTU_001434	0.00648848	0.0235104	0	0	0.264	0.725
Archaea/Hadesarchaeaeota/OTU_001687	0.00210899	0.00474969	0.00036263	0.009	0.45	0.725
Archaea/Hadesarchaeaeota/OTU_001800	0.000613416	0.00150198	0	0.289	0.635	0.805
Archaea/Hadesarchaeaeota/OTU_002322	0.00192274	0.00441595	0	0.018	0.45	0.663
Archaea/Hadesarchaeaeota/OTU_002374	8.32257e-05	0.000339561	0	NA	NA	NA
Archaea/Hadesarchaeaeota/OTU_002984	0.00134206	0.00302249	0	0.052	0.51	0.725
Archaea/Hadesarchaeaeota/OTU_003210	0.00223028	0.00673723	0.000692353	0	0.318	0.725
Archaea/Hadesarchaeaeota/OTU_003258	0.00207673	0.00437415	0	0.01	0.313	0.739
Archaea/Hydrothermarchaeota/OTU_000250	0.0401409	0.108232	0.0136677	0	0.385	0.44
Archaea/Hydrothermarchaeota/OTU_001166	0.0153375	0.0191972	0.00138471	0.018	0.342	0.408
Archaea/Hydrothermarchaeota/OTU_001414	0.00903073	0.0198	0.00138471	0	0.055	0.509
Archaea/Nanoarchaeaeota/Woesearchaeia/OTU_000360	0.0636356	0.016901	0.00226425	0.265	0.084	0.259
Archaea/Nanoarchaeaeota/Woesearchaeia/OTU_000520	0.0150294	0.00315876	0.00207706	0.165	0.553	0.622
Archaea/Nanoarchaeaeota/Woesearchaeia/OTU_001472	0.010643	0.000914727	0.000692353	0.081	NA	0.381
Archaea/Nanoarchaeaeota/Woesearchaeia/OTU_001824	0.00662415	0.00237207	0	0.651	0.484	0.479
Archaea/Nanoarchaeaeota/Woesearchaeia/OTU_001833	0.00175622	0.0002831	0	0.309	NA	0.611
Bacteria/Acetothermia/Acetothermiia/OTU_000396	0.0305985	0.00750546	0.00579728	0.32	0.504	0.491
Bacteria/Acetothermia/Acetothermiia/OTU_001365	0.0119881	0.0231783	0.000692353	0	0.17	0.52
Bacteria/Acetothermia/Acetothermiia/OTU_002022	0.00217282	0.00340129	0	0.072	0.404	0.682
Bacteria/Acidobacteria/Acidobacteriia/Solibacterales/Solibacteraceae_(Subgroup_3)/Bryobacter/OTU_000266	0.0260484	0.000184673	0	0.275	NA	0.586
Bacteria/Acidobacteria/Acidobacteriia/Solibacterales/Solibacteraceae_(Subgroup_3)/OTU_000670	0.00579722	0.000315728	0.00095081	0.314	NA	0.615
Bacteria/Acidobacteria/Acidobacteriia/Solibacterales/Solibacteraceae_(Subgroup_3)/OTU_001794	0.00204544	0.000132578	0	0.25	NA	0.565
Bacteria/Acidobacteria/Acidobacteriia/Solibacterales/Solibacteraceae_(Subgroup_3)/OTU_001821	0.00297652	0.000520952	0.00058818	0.309	NA	0.611
Bacteria/Acidobacteria/Acidobacteriia/Subgroup_2/OTU_001240	0.00701391	0.00435379	0.00335759	0.844	1	0.905
Bacteria/Acidobacteria/Aminicenantia/Aminicenantales/OTU_000027	0.616149	1.43762	0.48435	0	0.319	0.001
Bacteria/Acidobacteria/Aminicenantia/Aminicenantales/OTU_000321	0.0434682	0.0218531	0.0980056	0.441	0.004	0
Bacteria/Acidobacteria/Aminicenantia/Aminicenantales/OTU_001014	0.0404736	0.0992108	0.0312389	0	0.467	0.016
Bacteria/Acidobacteria/Aminicenantia/Aminicenantales/OTU_001512	0.00476988	0.00880588	0.00036263	0	0.117	0.588
Bacteria/Acidobacteria/Aminicenantia/Aminicenantales/OTU_001580	0.004233	0.000366771	0.000692353	0.23	NA	0.548
Bacteria/Acidobacteria/Aminicenantia/Aminicenantales/OTU_001589	0.00234819	0.00133869	0	0.857	0.635	0.632
Bacteria/Acidobacteria/Aminicenantia/Aminicenantales/OTU_001601	0.00286529	0.00428527	0	0.073	0.557	0.611
Bacteria/Acidobacteria/Aminicenantia/Aminicenantales/OTU_001694	0.0010161	0	0	0.48	NA	0.725
Bacteria/Acidobacteria/Aminicenantia/Aminicenantales/OTU_001864	0.0493157	0.118091	0.0482408	0	0.295	0
Bacteria/Acidobacteria/Aminicenantia/Aminicenantales/OTU_001889	0.00131429	0.00118536	0	0.561	0.635	0.725
Bacteria/Acidobacteria/Aminicenantia/Aminicenantales/OTU_002292	0.00254733	0.00419981	0.00128053	0.111	0.369	0.611
Bacteria/Acidobacteria/Aminicenantia/Aminicenantales/OTU_002643	0.0015421	0.00264659	0	0.561	0.635	0.725
Bacteria/Acidobacteria/Aminicenantia/Aminicenantales/OTU_003049	0.00326471	0.000132578	0	0.228	NA	0.546
Bacteria/Acidobacteria/Blastocatellia_(Subgroup_4)/Blastocatellales/Blastocatellaceae/OTU_001131	0.0347845	0.00150837	0	0.525	0.484	0.728
Bacteria/Acidobacteria/Blastocatellia_(Subgroup_4)/Blastocatellales/Blastocatellaceae/OTU_001138	0.0341151	0.000738689	0	0.448	0.635	0.692
Bacteria/Acidobacteria/Subgroup_18/OTU_001645	0.00437723	0.000234597	0	0.068	NA	0.359
Bacteria/Acidobacteria/Subgroup_21/OTU_000705	0.0236593	0.017854	0.03764	0.02	0.103	0
Bacteria/Acidobacteria/Subgroup_21/OTU_002541	0.000650757	0	0	0.621	NA	0.805
Bacteria/Acidobacteria/Subgroup_21/OTU_003172	0.00568581	0.000620648	0.000692353	0.248	0.635	0.39
Bacteria/Acidobacteria/Subgroup_6/OTU_000580	0.00838102	0.000935898	0.00117636	0.427	0.635	0.619
Bacteria/Acidobacteria/Subgroup_6/OTU_000755	0.0119607	0.00230619	0.00190162	0.125	0.635	0.363
Bacteria/Acidobacteria/Subgroup_6/OTU_001450	0.00355418	0.00190323	0	0.694	0.635	0.524
Bacteria/Acidobacteria/Subgroup_6/OTU_002668	0.00384885	0.00011713	0	0.152	NA	0.473
Bacteria/Acidobacteria/Subgroup_6/OTU_003053	0.0030588	0	0	0.432	NA	0.695
Bacteria/Actinobacteria/Acidimicrobiia/Actinomarinales/uncultured/OTU_000305	0.0446993	0.00602715	0.00141761	0.007	0.165	0.064
Bacteria/Actinobacteria/Acidimicrobiia/Actinomarinales/uncultured/OTU_001392	0.00309967	0.00110191	0.00058818	0.857	0.635	0.632
Bacteria/Actinobacteria/Acidimicrobiia/Actinomarinales/uncultured/OTU_002513	0.00121584	0	0	0.383	NA	0.663
Bacteria/Actinobacteria/Acidimicrobiia/Microtrichales/Ilumatobacteraceae/Ilumatobacter/OTU_001529	0.00384537	0	0	0.298	NA	0.603
Bacteria/Actinobacteria/Acidimicrobiia/OTU_001190	0.0138498	0.0147216	0.00138471	0.064	0.357	0.436
Bacteria/Actinobacteria/Acidimicrobiia/uncultured/OTU_000920	0.0313101	0.0237662	0.00072526	0.266	0.35	0.303
Bacteria/Actinobacteria/Acidimicrobiia/uncultured/OTU_002552	0.00142179	0.00011713	0	0.412	NA	0.682
Bacteria/Actinobacteria/Actinobacteria/Corynebacteriales/Mycobacteriaceae/Mycobacterium/OTU_000624	0.0955211	0.00626524	0	0.516	0.538	0.71
Bacteria/Actinobacteria/Actinobacteria/Corynebacteriales/Nocardiaceae/Nocardia/OTU_003165	0.00509443	0.000102019	0	0.358	NA	0.646
Bacteria/Actinobacteria/Actinobacteria/Frankiales/Acidothermaceae/Acidothermus/OTU_002094	0.00905147	0.000224153	0	0.274	NA	0.584
Bacteria/Actinobacteria/Actinobacteria/Frankiales/Acidothermaceae/Acidothermus/OTU_002107	0.00797857	0.000102019	0	0.341	NA	0.635
Bacteria/Actinobacteria/Actinobacteria/Micrococcales/Cellulomonadaceae/Actinotalea/OTU_001659	0.00317119	0.0101052	0.00058818	0	0.145	0.725
Bacteria/Actinobacteria/Actinobacteria/Micrococcales/Demequinaceae/OTU_000930	0.00896305	0.0266432	0	0.004	0.466	0.588
Bacteria/Actinobacteria/Actinobacteria/Micrococcales/Microbacteriaceae/OTU_001837	0.00289401	0.00840923	0.000692353	0.001	0.369	0.725
Bacteria/Actinobacteria/Actinobacteria/Micrococcales/Microbacteriaceae/OTU_002925	0.000727527	0.000896275	0	0.289	0.635	0.805
Bacteria/Actinobacteria/Actinobacteria/Propionibacteriales/Nocardioidaceae/Nocardioides/OTU_001351	0.00199698	0.00558707	0	0.004	0.415	0.725
Bacteria/Actinobacteria/Coriobacteriia/OPB41/OTU_000222	0.0200405	0.0582925	0.00058818	0.015	0.544	0.474
Bacteria/Actinobacteria/Coriobacteriia/OPB41/OTU_000769	0.0198195	0.00183804	0.016326	0.087	0	0.461
Bacteria/Actinobacteria/Coriobacteriia/OPB41/OTU_002849	0.000238136	0	0	NA	NA	NA
Bacteria/Actinobacteria/OTU_000085	0.107138	0.00332043	0.0163407	0.349	0.045	0.724
Bacteria/Actinobacteria/OTU_001488	0.0115787	0.0205843	0	0.001	0.254	0.531
Bacteria/Actinobacteria/RBG-16-55-12/OTU_000102	0.124715	0.016124	0.0148331	0.257	0.693	0.545
Bacteria/Actinobacteria/RBG-16-55-12/OTU_000325	0.033304	0.00544547	0.00197289	0.084	0.234	0.212
Bacteria/Actinobacteria/RBG-16-55-12/OTU_000915	0.0114597	0.00744975	0.00745766	0.389	0.862	0.76
Bacteria/Actinobacteria/RBG-16-55-12/OTU_001019	0.00380553	0.000172877	0	0.42	NA	0.688
Bacteria/Actinobacteria/RBG-16-55-12/OTU_003074	0.00146293	0.000473457	0	0.48	NA	0.725
Bacteria/Actinobacteria/Thermoleophilia/Gaiellales/uncultured/OTU_000129	0.136646	0.393295	0.0116564	0	0.131	0.771
Bacteria/Actinobacteria/Thermoleophilia/Gaiellales/uncultured/OTU_000430	0.0259627	0.00875922	0.00190162	0.397	0.287	0.288
Bacteria/Actinobacteria/Thermoleophilia/Gaiellales/uncultured/OTU_000471	0.0167661	0.00227686	0.00036263	0.2	0.635	0.474
Bacteria/Actinobacteria/Thermoleophilia/Gaiellales/uncultured/OTU_000832	0.0148419	0.000761109	0	0.178	NA	0.5
Bacteria/Actinobacteria/Thermoleophilia/Gaiellales/uncultured/OTU_001097	0.0172035	0.00323716	0.00276941	0.212	1	0.527
Bacteria/Actinobacteria/Thermoleophilia/Gaiellales/uncultured/OTU_001359	0.0139257	0.00309639	0.00036263	0.528	0.404	0.548
Bacteria/Actinobacteria/Thermoleophilia/Gaiellales/uncultured/OTU_001395	0.00810124	0.0002831	0	0.184	NA	0.506
Bacteria/Actinobacteria/Thermoleophilia/Gaiellales/uncultured/OTU_001644	0.00130114	0	0	0.383	NA	0.663
Bacteria/Actinobacteria/Thermoleophilia/Gaiellales/uncultured/OTU_002428	0.00396893	0.00157433	0.00036263	0.657	0.635	0.59
Bacteria/Actinobacteria/Thermoleophilia/Gaiellales/uncultured/OTU_003104	0.0027979	0.00138714	0	0.25	NA	0.565
Bacteria/Actinobacteria/WCHB1-81/OTU_000030	0.608409	1.52742	0.245403	0.001	0.476	0.251
Bacteria/Actinobacteria/WCHB1-81/OTU_000369	0.0474038	0.0212373	0.00601738	0.816	0.513	0.473
Bacteria/Actinobacteria/WCHB1-81/OTU_000371	0.0305926	0.0248052	0.0325719	0.007	0.506	0.02
Bacteria/Actinobacteria/WCHB1-81/OTU_000393	0.0494761	0.0180111	0.0129527	0.684	0.196	0.62
Bacteria/Actinobacteria/WCHB1-81/OTU_000859	0.0128048	0.00217192	0	0.037	0.635	0.225
Bacteria/Actinobacteria/WCHB1-81/OTU_001222	0.0170294	0.0157541	0.0117606	0.037	0.708	0.483
Bacteria/Actinobacteria/WCHB1-81/OTU_001317	0.00258018	0	0	0.203	NA	0.524
Bacteria/Actinobacteria/WCHB1-81/OTU_003014	0.00246483	0.000385119	0	0.25	NA	0.565
Bacteria/Aegiribacteria/OTU_003133	0.00177056	0.000172877	0	0.25	NA	0.565
Bacteria/Aerophobetes/OTU_002983	0.0040253	0.00530941	0.00095081	0.004	0.31	0.611
Bacteria/Armatimonadetes/uncultured/OTU_000710	0.0110632	0.00134454	0.00095081	0.153	NA	0.474
Bacteria/Armatimonadetes/uncultured/OTU_001142	0.00687743	0.000264752	0.00058818	0.067	NA	0.356
Bacteria/Armatimonadetes/uncultured/OTU_002363	0.00238689	0.000634104	0	0.309	NA	0.611
Bacteria/Atribacteria/JS1/OTU_000031	2.20409	3.34392	1.59726	0	0.107	0.032
Bacteria/Atribacteria/JS1/OTU_000126	0.430983	0.324044	0.0701369	0.075	0.144	0.344
Bacteria/Atribacteria/JS1/OTU_000428	0.0626829	0.128372	0.0043084	0	0.151	0.558
Bacteria/Atribacteria/JS1/OTU_000442	0.0942683	0.0156926	0.0130741	0.014	0.729	0.178
Bacteria/Atribacteria/JS1/OTU_000628	0.0315569	0.0766782	0.00105498	0	0.177	0.667
Bacteria/Atribacteria/JS1/OTU_001174	0.00579615	0.0151007	0.00131344	0	0.192	0.663
Bacteria/Atribacteria/JS1/OTU_001247	0.0477787	0.142382	0.0130239	0	0.195	0.369
Bacteria/Atribacteria/JS1/OTU_002100	0.0242597	0.0136739	0.0273644	0.684	0.603	0.152
Bacteria/Atribacteria/JS1/OTU_002653	0.00264112	0.00133869	0.00036263	0.857	0.635	0.632
Bacteria/Atribacteria/JS1/OTU_003246	0.00290169	0.00131287	0.00117636	0.324	NA	0.622
Bacteria/Bacteroidetes/Bacteroidia/Bacteroidales/Bacteroidetes_BD2-2/OTU_001415	0.0181644	0.00317298	0.00105498	0.108	0.484	0.321
Bacteria/Bacteroidetes/Bacteroidia/Bacteroidales/Bacteroidetes_BD2-2/OTU_001788	0.00336248	0	0	0.133	NA	0.451
Bacteria/Bacteroidetes/Bacteroidia/Bacteroidales/Bacteroidetes_BD2-2/OTU_002598	0.00380611	0.00196396	0.000692353	1	0.635	0.551
Bacteria/Bacteroidetes/Bacteroidia/Bacteroidales/Bacteroidetes_BD2-2/OTU_003061	0.00146492	0	0.000692353	0.504	NA	0.739
Bacteria/Bacteroidetes/Bacteroidia/Bacteroidales/Bacteroidetes_vadinHA17/OTU_000437	0.0543794	0.0227684	0.00364896	0.613	0.094	0.104
Bacteria/Bacteroidetes/Bacteroidia/Bacteroidales/Bacteroidetes_vadinHA17/OTU_001024	0.0020003	0.000345752	0	0.621	NA	0.805
Bacteria/Bacteroidetes/Bacteroidia/Bacteroidales/Bacteroidetes_vadinHA17/OTU_002682	0.00579572	0.00105217	0	0.11	NA	0.422
Bacteria/Bacteroidetes/Bacteroidia/Bacteroidales/Bacteroidetes_vadinHA17/OTU_002686	0.00100122	0	0	0.383	NA	0.663
Bacteria/Bacteroidetes/Bacteroidia/Bacteroidales/Bacteroidetes_vadinHA17/OTU_002889	0.00168578	0.000345752	0	0.383	NA	0.663
Bacteria/Bacteroidetes/Bacteroidia/Bacteroidales/Marinilabiliaceae/uncultured/OTU_000939	0.00830026	0.00224784	0.00174734	0.589	0.484	0.584
Bacteria/Bacteroidetes/Bacteroidia/Bacteroidales/ML635J-40_aquatic_group/OTU_001519	0.00749777	0.00210471	0	0.751	0.369	0.631
Bacteria/Bacteroidetes/Bacteroidia/Bacteroidales/ML635J-40_aquatic_group/OTU_002080	0.0052156	0.00111187	0	0.572	0.635	0.67
Bacteria/Bacteroidetes/Bacteroidia/Bacteroidales/Paludibacteraceae/Paludibacter/OTU_000298	0.0337652	0.0869946	0	0	0.191	0.71
Bacteria/Bacteroidetes/Bacteroidia/Bacteroidales/Prolixibacteraceae/Draconibacterium/OTU_001955	0.00254548	0.000518629	0.00138471	1	0.635	0.611
Bacteria/Bacteroidetes/Bacteroidia/Bacteroidales/Prolixibacteraceae/WCHB1-32/OTU_001748	0.000116807	0	0	NA	NA	NA
Bacteria/Bacteroidetes/Bacteroidia/Bacteroidales/Prolixibacteraceae/WCHB1-32/OTU_002485	0.00404296	0.000989477	0.00036263	0.23	NA	0.548
Bacteria/Bacteroidetes/Bacteroidia/Bacteroidales/Prolixibacteraceae/WCHB1-32/OTU_002907	0.00407922	0.000915544	0	0.16	NA	0.481
Bacteria/Bacteroidetes/Bacteroidia/Bacteroidales/Rikenellaceae/uncultured/OTU_000718	0.0133919	0.00130366	0.00590146	0.301	0.109	0.985
Bacteria/Bacteroidetes/Bacteroidia/Bacteroidales/Rikenellaceae/uncultured/OTU_001499	0.0217946	0.00290104	0.000692353	0.462	0.484	0.668
Bacteria/Bacteroidetes/Bacteroidia/Bacteroidales/SB-5/OTU_001868	0.0010929	0	0	0.621	NA	0.805
Bacteria/Bacteroidetes/Bacteroidia/Bacteroidales/SB-5/OTU_001898	0.00672381	0.00839058	0.00105498	0.008	0.318	0.419
Bacteria/Bacteroidetes/Bacteroidia/Bacteroidetes_VC2.1_Bac22/OTU_000497	0.0223982	0.00784221	0.0700452	0.887	0	0
Bacteria/Bacteroidetes/Bacteroidia/Bacteroidetes_VC2.1_Bac22/OTU_001202	0.00942723	0.00293636	0	0.386	0.484	0.478
Bacteria/Bacteroidetes/Bacteroidia/Bacteroidetes_VC2.1_Bac22/OTU_001372	0.00863224	0.00356155	0	0.695	0.51	0.619
Bacteria/Bacteroidetes/Bacteroidia/Bacteroidetes_VC2.1_Bac22/OTU_002181	0.00554905	0.00103443	0.0128868	0.683	0	0
Bacteria/Bacteroidetes/Bacteroidia/Chitinophagales/Chitinophagaceae/Sediminibacterium/OTU_001293	0.00588648	0.0031376	0.000692353	0.962	0.635	0.751
Bacteria/Bacteroidetes/Bacteroidia/Cytophagales/Cyclobacteriaceae/Algoriphagus/OTU_001075	0.00186255	0.00365803	0	0.039	0.484	0.805
Bacteria/Bacteroidetes/Bacteroidia/Cytophagales/Cyclobacteriaceae/Algoriphagus/OTU_002119	0.000538863	0.00157021	0	0.003	0.484	NA
Bacteria/Bacteroidetes/Bacteroidia/Cytophagales/Microscillaceae/uncultured/OTU_002949	0.00238446	0	0	0.559	NA	0.771
Bacteria/Bacteroidetes/Bacteroidia/Flavobacteriales/Flavobacteriaceae/Arenibacter/OTU_001600	0.00349078	0.00933579	0	0	0.26	0.725
Bacteria/Bacteroidetes/Bacteroidia/Flavobacteriales/Flavobacteriaceae/Arenibacter/OTU_002218	0.00146256	0.00444507	0	0	0.234	0.805
Bacteria/Bacteroidetes/Bacteroidia/Flavobacteriales/Flavobacteriaceae/Citreitalea/OTU_000819	0.00667615	0.00421377	0.0265687	0.019	0.003	0
Bacteria/Bacteroidetes/Bacteroidia/Flavobacteriales/Flavobacteriaceae/Flavobacterium/OTU_000569	0.0112883	0.0268621	0	0	0.165	0.656
Bacteria/Bacteroidetes/Bacteroidia/Flavobacteriales/Flavobacteriaceae/Lutibacter/OTU_000934	0.0121582	0.00242098	0	0.223	0.484	0.38
Bacteria/Bacteroidetes/Bacteroidia/Flavobacteriales/Flavobacteriaceae/OTU_003042	0.00231345	0.000169781	0	0.309	NA	0.611
Bacteria/Bacteroidetes/Bacteroidia/Flavobacteriales/Flavobacteriaceae/Planktosalinus/OTU_002302	0.00428279	0.000853253	0	0.124	NA	0.44
Bacteria/Bacteroidetes/Bacteroidia/Sphingobacteriales/ADurb.Bin408/OTU_001304	0.00433133	0.000369352	0.00036263	0.41	NA	0.681
Bacteria/Bacteroidetes/Bacteroidia/Sphingobacteriales/Lentimicrobiaceae/OTU_000108	0.0995916	0.00899942	0.00744045	0.331	0.831	0.614
Bacteria/Bacteroidetes/Bacteroidia/Sphingobacteriales/Lentimicrobiaceae/OTU_000347	0.0208563	0.00482042	0.184773	0.292	0	0
Bacteria/Bacteroidetes/Bacteroidia/Sphingobacteriales/Lentimicrobiaceae/OTU_000611	0.00835512	0.00105835	0.0605199	0.528	0	0
Bacteria/Bacteroidetes/Bacteroidia/Sphingobacteriales/Lentimicrobiaceae/OTU_000674	0.0437383	0.0701072	0.00210997	0	0.132	0.14
Bacteria/Bacteroidetes/Bacteroidia/Sphingobacteriales/Lentimicrobiaceae/OTU_001071	0.0209307	0.0175215	0.00236842	0.172	0.381	0.112
Bacteria/Bacteroidetes/Bacteroidia/Sphingobacteriales/Lentimicrobiaceae/OTU_002735	0.00251179	0.000542229	0	0.25	NA	0.565
Bacteria/Bacteroidetes/Bacteroidia/Sphingobacteriales/Sphingobacteriaceae/Mucilaginibacter/OTU_001915	0.00238735	0.00143558	0.00036263	1	0.635	0.611
Bacteria/Bacteroidetes/Bacteroidia/Sphingobacteriales/Sphingobacteriaceae/Mucilaginibacter/OTU_002703	0.00108053	0	0.00217578	0.48	0.04	0.038
Bacteria/Bacteroidetes/Ignavibacteria/Ignavibacteriales/Ignavibacteriaceae/Ignavibacterium/OTU_000974	0.00939204	0.0213323	0	0	0.269	0.585
Bacteria/Bacteroidetes/Ignavibacteria/Ignavibacteriales/Ignavibacteriaceae/Ignavibacterium/OTU_002253	0.00432899	0.00606736	0	0.022	0.165	0.584
Bacteria/Bacteroidetes/Ignavibacteria/Ignavibacteriales/Melioribacteraceae/IheB3-7/OTU_000104	0.106691	0.00427532	0.00474231	0.555	1	0.769
Bacteria/Bacteroidetes/Ignavibacteria/Ignavibacteriales/Melioribacteraceae/IheB3-7/OTU_000514	0.019702	0.00926735	0.0664394	0.241	0	0
Bacteria/Bacteroidetes/Ignavibacteria/Ignavibacteriales/Melioribacteraceae/IheB3-7/OTU_000538	0.00907562	0.00148562	0.000692353	0.15	0.635	0.373
Bacteria/Bacteroidetes/Ignavibacteria/Ignavibacteriales/Melioribacteraceae/IheB3-7/OTU_000792	0.0171086	0.0359635	0.00538059	0	0.295	0.667
Bacteria/Bacteroidetes/Ignavibacteria/Ignavibacteriales/Melioribacteraceae/IheB3-7/OTU_001807	0.0011801	0.00044158	0.0078689	0.48	0.001	0
Bacteria/Bacteroidetes/Ignavibacteria/Ignavibacteriales/Melioribacteraceae/IheB3-7/OTU_002319	0.00523322	0.00375613	0.00036263	0.349	0.404	0.584
Bacteria/Bacteroidetes/Ignavibacteria/Ignavibacteriales/PHOS-HE36/OTU_001001	0.0175588	0.00133514	0.00095081	0.023	0.635	0.197
Bacteria/Bacteroidetes/Ignavibacteria/Ignavibacteriales/PHOS-HE36/OTU_001086	0.00746423	0.00097768	0	0.027	NA	0.264
Bacteria/Bacteroidetes/Ignavibacteria/Ignavibacteriales/PHOS-HE36/OTU_003060	0.00108048	0.000234597	0	0.48	NA	0.725
Bacteria/Bacteroidetes/Ignavibacteria/Ignavibacteriales/SM1H02/OTU_000081	0.190882	0.180592	1.11553	0	0	0
Bacteria/Bacteroidetes/Ignavibacteria/Ignavibacteriales/SR-FBR-L83/OTU_000931	0.0133646	0.00119566	0.00105498	0.009	0.635	0.119
Bacteria/Bacteroidetes/Ignavibacteria/Kryptoniales/BSV26/OTU_002194	0.00529489	0.00105828	0.00058818	0.296	0.635	0.419
Bacteria/Bacteroidetes/Ignavibacteria/Kryptoniales/BSV26/OTU_002827	0.00658639	0.000169781	0	0.175	NA	0.497
Bacteria/Bacteroidetes/Ignavibacteria/Kryptoniales/MSB-3C8/OTU_002131	0.000489258	0	0	0.621	NA	0.805
Bacteria/Bacteroidetes/Ignavibacteria/OPB56/OTU_000933	0.00893308	0.00180712	0.00131344	0.098	0.635	0.297
Bacteria/Bacteroidetes/Ignavibacteria/SJA-28/OTU_000686	0.00121741	0.000769681	0	0.656	0.635	0.805
Bacteria/BHI80-139/OTU_001329	0.00557606	0.0129819	0	0	0.165	0.611
Bacteria/BHI80-139/OTU_003181	0.000862384	0.0028142	0	0	0.369	NA
Bacteria/BRC1/OTU_001963	0.00422273	0.000407474	0.00036263	0.152	NA	0.473
Bacteria/BRC1/OTU_003116	0.00170555	0.0002718	0	0.383	NA	0.663
Bacteria/Caldiserica/Caldisericia/Caldisericales/WCHB1-02/OTU_000629	0.00590134	0.000570207	0.00207706	0.182	0.04	0.925
Bacteria/Chlamydiae/Chlamydiae/Chlamydiales/Simkaniaceae/uncultured/OTU_003263	0.00172798	0	0	0.621	NA	0.805
Bacteria/Chlamydiae/LD1-PA32/OTU_000589	0.00745407	0.000651208	0.000692353	0.431	0.635	0.617
Bacteria/Chloroflexi/AD3/OTU_001874	0.00642387	0.00515206	0.000692353	0.59	0.45	0.573
Bacteria/Chloroflexi/Anaerolineae/ADurb.Bin180/OTU_000470	0.0209625	0.00762675	0.00141761	0.528	0.41	0.241
Bacteria/Chloroflexi/Anaerolineae/ADurb.Bin180/OTU_000925	0.00561627	0.000936808	0.00117636	0.46	0.635	0.574
Bacteria/Chloroflexi/Anaerolineae/ADurb.Bin180/OTU_002145	0.00132161	0.000261356	0	0.383	NA	0.663
Bacteria/Chloroflexi/Anaerolineae/Anaerolineales/Anaerolineaceae/ADurb.Bin120/OTU_000009	1.58612	4.52285	1.58917	0	0.548	0
Bacteria/Chloroflexi/Anaerolineae/Anaerolineales/Anaerolineaceae/ADurb.Bin120/OTU_000566	0.0155909	0.0268779	0.00138471	0.004	0.371	0.44
Bacteria/Chloroflexi/Anaerolineae/Anaerolineales/Anaerolineaceae/ADurb.Bin120/OTU_001863	0.00473455	0.00216924	0.00351188	0.554	0.789	0.524
Bacteria/Chloroflexi/Anaerolineae/Anaerolineales/Anaerolineaceae/ADurb.Bin120/OTU_002009	0.227527	0.584951	0.428004	0.003	0.839	0
Bacteria/Chloroflexi/Anaerolineae/Anaerolineales/Anaerolineaceae/ADurb.Bin120/OTU_003098	0.000537057	0.00219119	0	0.003	0.484	NA
Bacteria/Chloroflexi/Anaerolineae/Anaerolineales/Anaerolineaceae/OTU_000125	0.253665	0.304333	0.758338	0	0.01	0
Bacteria/Chloroflexi/Anaerolineae/Anaerolineales/Anaerolineaceae/OTU_000233	0.0277485	0.0832954	0.00117636	0.006	0.486	0.594
Bacteria/Chloroflexi/Anaerolineae/Anaerolineales/Anaerolineaceae/OTU_000311	0.043916	0.00385396	0.00153899	0.047	0.369	0.261
Bacteria/Chloroflexi/Anaerolineae/Anaerolineales/Anaerolineaceae/OTU_000312	0.0338851	0.0244465	0.00128053	0.329	0.087	0.389
Bacteria/Chloroflexi/Anaerolineae/Anaerolineales/Anaerolineaceae/OTU_000395	0.0400419	0.0951256	0	0	0.097	0.416
Bacteria/Chloroflexi/Anaerolineae/Anaerolineales/Anaerolineaceae/OTU_000555	0.0134532	0.00193086	0.00207706	0.349	0.662	0.744
Bacteria/Chloroflexi/Anaerolineae/Anaerolineales/Anaerolineaceae/OTU_000557	0.0304521	0.00597698	0.00685227	0.397	0.913	0.697
Bacteria/Chloroflexi/Anaerolineae/Anaerolineales/Anaerolineaceae/OTU_000653	0.00798304	0.0011789	0.00302787	0.149	0.287	0.917
Bacteria/Chloroflexi/Anaerolineae/Anaerolineales/Anaerolineaceae/OTU_000719	0.0135834	0.00138301	0.000692353	0.367	0.635	0.556
Bacteria/Chloroflexi/Anaerolineae/Anaerolineales/Anaerolineaceae/OTU_000927	0.00991028	0.00153135	0.00058818	0.237	0.635	0.466
Bacteria/Chloroflexi/Anaerolineae/Anaerolineales/Anaerolineaceae/OTU_000971	0.0140705	0.00863351	0.000692353	0.444	0.196	0.251
Bacteria/Chloroflexi/Anaerolineae/Anaerolineales/Anaerolineaceae/OTU_001087	0.00467032	0.00600802	0	0.009	0.295	0.588
Bacteria/Chloroflexi/Anaerolineae/Anaerolineales/Anaerolineaceae/OTU_001378	0.00690129	0.00185608	0	0.142	0.635	0.3
Bacteria/Chloroflexi/Anaerolineae/Anaerolineales/Anaerolineaceae/OTU_001599	0.00498747	0	0	0.173	NA	0.495
Bacteria/Chloroflexi/Anaerolineae/Anaerolineales/Anaerolineaceae/OTU_001758	0.00457044	0.000699389	0	0.158	NA	0.479
Bacteria/Chloroflexi/Anaerolineae/Anaerolineales/Anaerolineaceae/OTU_001876	0.00291247	0.00265167	0	0.471	0.484	0.682
Bacteria/Chloroflexi/Anaerolineae/Anaerolineales/Anaerolineaceae/OTU_001893	0.00575959	0.000471363	0	0.11	NA	0.422
Bacteria/Chloroflexi/Anaerolineae/Anaerolineales/Anaerolineaceae/OTU_001975	0.00561528	0.00221135	0	0.881	0.369	0.359
Bacteria/Chloroflexi/Anaerolineae/Anaerolineales/Anaerolineaceae/OTU_002182	0.0617139	0.0490534	0.201184	0.004	0.002	0
Bacteria/Chloroflexi/Anaerolineae/Anaerolineales/Anaerolineaceae/OTU_002225	0.00269167	0.000437327	0	0.309	NA	0.611
Bacteria/Chloroflexi/Anaerolineae/Anaerolineales/Anaerolineaceae/Pelolinea/OTU_001144	0.0109257	0.0051653	0.00105498	0.442	0.404	0.252
Bacteria/Chloroflexi/Anaerolineae/Anaerolineales/Anaerolineaceae/uncultured/OTU_000100	0.17026	0.0100521	0.00207706	0.19	0.424	0.483
Bacteria/Chloroflexi/Anaerolineae/Anaerolineales/Anaerolineaceae/uncultured/OTU_000159	0.0567611	0.15506	0.000692353	0	0.137	0.588
Bacteria/Chloroflexi/Anaerolineae/Anaerolineales/Anaerolineaceae/uncultured/OTU_000257	0.0619254	0.00888794	0.00095081	0.01	0.038	0.071
Bacteria/Chloroflexi/Anaerolineae/Anaerolineales/Anaerolineaceae/uncultured/OTU_000370	0.06873	0.00971583	0.0106344	0.078	0.413	0.453
Bacteria/Chloroflexi/Anaerolineae/Anaerolineales/Anaerolineaceae/uncultured/OTU_000409	0.00753032	0.0232045	0	0.002	0.429	0.611
Bacteria/Chloroflexi/Anaerolineae/Anaerolineales/Anaerolineaceae/uncultured/OTU_000570	0.0350905	0.0126817	0.00036263	0.634	0.352	0.402
Bacteria/Chloroflexi/Anaerolineae/Anaerolineales/Anaerolineaceae/uncultured/OTU_000613	0.0136706	0.0346234	0.000692353	0	0.071	0.514
Bacteria/Chloroflexi/Anaerolineae/Anaerolineales/Anaerolineaceae/uncultured/OTU_001083	0.00852204	0.00175186	0	0.088	0.635	0.236
Bacteria/Chloroflexi/Anaerolineae/Anaerolineales/Anaerolineaceae/uncultured/OTU_001105	0.00712167	0.0174803	0.000692353	0	0.187	0.546
Bacteria/Chloroflexi/Anaerolineae/Anaerolineales/Anaerolineaceae/uncultured/OTU_001147	0.0189514	0.0271535	0.00095081	0.003	0.244	0.466
Bacteria/Chloroflexi/Anaerolineae/Anaerolineales/Anaerolineaceae/uncultured/OTU_001648	0.00401413	0.0002718	0	0.233	NA	0.551
Bacteria/Chloroflexi/Anaerolineae/Anaerolineales/Anaerolineaceae/uncultured/OTU_001725	0.0019508	0.00318289	0	0.008	0.275	0.663
Bacteria/Chloroflexi/Anaerolineae/Anaerolineales/Anaerolineaceae/uncultured/OTU_001729	0.00419338	0.000132578	0	0.259	NA	0.572
Bacteria/Chloroflexi/Anaerolineae/Anaerolineales/Anaerolineaceae/uncultured/OTU_001745	0.00826643	0.00132489	0	0.13	NA	0.448
Bacteria/Chloroflexi/Anaerolineae/Anaerolineales/Anaerolineaceae/uncultured/OTU_001774	0.00771415	0.00131421	0	0.167	0.635	0.365
Bacteria/Chloroflexi/Anaerolineae/Anaerolineales/Anaerolineaceae/uncultured/OTU_002303	0.0011526	0.00136358	0	0.8	0.635	0.663
Bacteria/Chloroflexi/Anaerolineae/Anaerolineales/Anaerolineaceae/uncultured/OTU_002372	0.0034897	0.00223341	0	0.732	0.635	0.588
Bacteria/Chloroflexi/Anaerolineae/Anaerolineales/Anaerolineaceae/uncultured/OTU_002885	0.00171977	0.00231375	0	0.039	0.484	0.805
Bacteria/Chloroflexi/Anaerolineae/Anaerolineales/Anaerolineaceae/uncultured/OTU_003147	0.00348958	0.000102019	0	0.194	NA	0.515
Bacteria/Chloroflexi/Anaerolineae/KZNMV-5-B42/OTU_003168	0.00102256	0	0.00036263	0.621	NA	0.805
Bacteria/Chloroflexi/Anaerolineae/MSB-5B2/OTU_001999	0.00581838	0.00946076	0.00058818	0.01	0.427	0.546
Bacteria/Chloroflexi/Anaerolineae/SBR1031/A4b/OTU_002254	0.00401233	0.000321168	0	0.124	NA	0.44
Bacteria/Chloroflexi/Anaerolineae/SBR1031/OTU_000698	0.0156173	0.00437742	0.00364896	0.377	0.313	0.341
Bacteria/Chloroflexi/Anaerolineae/SBR1031/OTU_001067	0.0129837	0.00051416	0.000692353	0.09	NA	0.395
Bacteria/Chloroflexi/Anaerolineae/SBR1031/OTU_003086	0.00322719	0.00107173	0.00117636	0.478	0.635	0.451
Bacteria/Chloroflexi/Anaerolineae/SJA-15/OTU_001443	0.00694033	0.0153452	0	0	0.144	0.546
Bacteria/Chloroflexi/Anaerolineae/Thermoflexales/Thermoflexaceae/Thermoflexus/OTU_000276	0.0936607	0.138085	0.0306241	0	0.259	0.941
Bacteria/Chloroflexi/Anaerolineae/Thermoflexales/Thermoflexaceae/Thermoflexus/OTU_000682	0.0229575	0.0286717	0.00887526	0.001	0.263	0.837
Bacteria/Chloroflexi/Anaerolineae/Thermoflexales/Thermoflexaceae/Thermoflexus/OTU_001084	0.00755121	0.0208115	0.00058818	0	0.207	0.73
Bacteria/Chloroflexi/Anaerolineae/uncultured/OTU_002082	0.00314523	0.000585459	0.00036263	0.165	NA	0.486
Bacteria/Chloroflexi/Dehalococcoidia/661239/OTU_001136	0.00211368	0.000462882	0	0.383	NA	0.663
Bacteria/Chloroflexi/Dehalococcoidia/661239/OTU_001881	0.00277505	0.000909	0.00036263	0.203	NA	0.524
Bacteria/Chloroflexi/Dehalococcoidia/661239/OTU_002284	0.00434642	0.0025867	0	0.767	0.484	0.631
Bacteria/Chloroflexi/Dehalococcoidia/Dehalococcoidales/Dehalococcoidaceae/Dehalococcoides/OTU_002717	0.00114633	0.000132578	0	0.48	NA	0.725
Bacteria/Chloroflexi/Dehalococcoidia/DscP2/OTU_002079	0.0103919	0.024725	0.00555058	0	0.458	0.192
Bacteria/Chloroflexi/Dehalococcoidia/DscP2/OTU_002369	0.00278772	0.00568058	0.00281952	0.002	0.688	0.094
Bacteria/Chloroflexi/Dehalococcoidia/DscP2/OTU_003005	0.00166115	0.00337575	0.00036263	0.039	0.538	0.725
Bacteria/Chloroflexi/Dehalococcoidia/ER-E4-17/OTU_002306	0.000862025	0.000172877	0	0.621	NA	0.805
Bacteria/Chloroflexi/Dehalococcoidia/FW22/OTU_000132	0.119782	0.217846	0.0936697	0	0.426	0.001
Bacteria/Chloroflexi/Dehalococcoidia/FW22/OTU_000526	0.0292192	0.0185417	0.00058818	0.424	0.266	0.186
Bacteria/Chloroflexi/Dehalococcoidia/FW22/OTU_001234	0.00952419	0.00171625	0.00058818	0.098	0.635	0.297
Bacteria/Chloroflexi/Dehalococcoidia/FW22/OTU_001506	0.000713708	0.000169781	0	NA	NA	NA
Bacteria/Chloroflexi/Dehalococcoidia/FW22/OTU_001632	0.00963368	0.00626123	0.00058818	0.198	0.108	0.365
Bacteria/Chloroflexi/Dehalococcoidia/FW22/OTU_001989	0.00583127	0.000829653	0	0.292	NA	0.598
Bacteria/Chloroflexi/Dehalococcoidia/FW22/OTU_002357	0.00257205	0.00178632	0	0.875	0.484	0.546
Bacteria/Chloroflexi/Dehalococcoidia/FW22/OTU_002667	0.00658727	0.00257498	0	0.555	0.484	0.422
Bacteria/Chloroflexi/Dehalococcoidia/GIF3/OTU_000494	0.0295494	0.0339584	0.0444421	0	0.43	0
Bacteria/Chloroflexi/Dehalococcoidia/GIF3/OTU_000874	0.00989808	0.011474	0	0.018	0.268	0.402
Bacteria/Chloroflexi/Dehalococcoidia/GIF3/OTU_001517	0.00348619	0.00102999	0	0.336	NA	0.631
Bacteria/Chloroflexi/Dehalococcoidia/GIF3/OTU_001734	0.00154495	0.000249708	0	0.621	NA	0.805
Bacteria/Chloroflexi/Dehalococcoidia/GIF3/OTU_001764	0.00160863	0.000471372	0	0.383	NA	0.663
Bacteria/Chloroflexi/Dehalococcoidia/GIF3/OTU_001859	0.000684747	0.00110974	0	NA	NA	NA
Bacteria/Chloroflexi/Dehalococcoidia/GIF3/OTU_001981	0.00163835	0.00227783	0	0.003	0.484	NA
Bacteria/Chloroflexi/Dehalococcoidia/GIF3/OTU_002023	0.00164606	0.00104416	0.00036263	0.8	0.635	0.663
Bacteria/Chloroflexi/Dehalococcoidia/GIF3/OTU_002244	0.00245603	0.00135064	0	0.309	NA	0.611
Bacteria/Chloroflexi/Dehalococcoidia/GIF3/OTU_002332	0.000190476	0.000264752	0	NA	NA	NA
Bacteria/Chloroflexi/Dehalococcoidia/GIF3/OTU_002419	0.000811187	0.00249791	0.000692353	0.001	0.404	NA
Bacteria/Chloroflexi/Dehalococcoidia/GIF3/OTU_002475	0.00325971	0.000509493	0	0.278	NA	0.588
Bacteria/Chloroflexi/Dehalococcoidia/GIF3/OTU_002632	0.000871961	0	0	0.621	NA	0.805
Bacteria/Chloroflexi/Dehalococcoidia/GIF3/OTU_002884	0.00138907	0.000509493	0	0.48	NA	0.725
Bacteria/Chloroflexi/Dehalococcoidia/GIF3/OTU_002933	0.00611675	0.000571214	0.00036263	0.192	NA	0.514
Bacteria/Chloroflexi/Dehalococcoidia/GIF3/OTU_003099	0.00359097	0.00396161	0.00036263	0.019	0.196	0.632
Bacteria/Chloroflexi/Dehalococcoidia/GIF3/OTU_003231	0.0020543	0.00562933	0	0	0.342	0.805
Bacteria/Chloroflexi/Dehalococcoidia/GIF9/AB-539-J10/OTU_002537	0.0024031	0.000434533	0.00036263	0.25	NA	0.565
Bacteria/Chloroflexi/Dehalococcoidia/GIF9/OTU_000455	0.0196048	0.00182751	0.00036263	0.286	0.484	0.519
Bacteria/Chloroflexi/Dehalococcoidia/GIF9/OTU_000694	0.0140416	0.0066046	0.0024898	0.78	0.742	0.738
Bacteria/Chloroflexi/Dehalococcoidia/GIF9/OTU_000715	0.0125893	0.0235102	0.00702374	0	0.241	0.473
Bacteria/Chloroflexi/Dehalococcoidia/GIF9/OTU_000968	0.0132434	0.00238075	0	0.268	0.484	0.434
Bacteria/Chloroflexi/Dehalococcoidia/GIF9/OTU_001132	0.00799553	0.00262739	0	0.427	0.484	0.443
Bacteria/Chloroflexi/Dehalococcoidia/GIF9/OTU_001143	0.0130716	0.00354336	0.00153899	0.428	0.275	0.369
Bacteria/Chloroflexi/Dehalococcoidia/GIF9/OTU_001158	0.00951651	0.0141043	0.00108789	0	0.077	0.352
Bacteria/Chloroflexi/Dehalococcoidia/GIF9/OTU_001291	0.0069464	0.000290007	0.00058818	0.119	NA	0.434
Bacteria/Chloroflexi/Dehalococcoidia/GIF9/OTU_001353	0.00277418	0.000939462	0.00036263	0.857	0.635	0.632
Bacteria/Chloroflexi/Dehalococcoidia/GIF9/OTU_001879	0.00864409	0.00168805	0.00036263	0.2	0.635	0.402
Bacteria/Chloroflexi/Dehalococcoidia/GIF9/OTU_002166	0.00810507	0.00225588	0.00223134	0.277	0.635	0.472
Bacteria/Chloroflexi/Dehalococcoidia/GIF9/OTU_002325	0.00111237	0.000172877	0	0.383	NA	0.663
Bacteria/Chloroflexi/Dehalococcoidia/GIF9/OTU_002654	0.00253393	0.000641152	0	0.25	NA	0.565
Bacteria/Chloroflexi/Dehalococcoidia/GIF9/OTU_002916	0.00414607	0.00167915	0	0.445	0.635	0.473
Bacteria/Chloroflexi/Dehalococcoidia/H3.93/OTU_002095	0.00476588	0.00766696	0.00105498	0	0.108	0.611
Bacteria/Chloroflexi/Dehalococcoidia/H3.93/OTU_002936	0.00356363	0.00516627	0.000692353	0.019	0.392	0.611
Bacteria/Chloroflexi/Dehalococcoidia/MB-C2-126/OTU_002014	0.00130181	0.000453747	0	0.621	NA	0.805
Bacteria/Chloroflexi/Dehalococcoidia/MSBL5/OTU_001994	0.00100039	0.00174298	0.00036263	0.039	0.484	0.805
Bacteria/Chloroflexi/Dehalococcoidia/MSBL5/OTU_002020	0.00806761	0.00244314	0.00095081	0.409	0.484	0.393
Bacteria/Chloroflexi/Dehalococcoidia/MSBL5/OTU_002370	0.00187434	0.000969333	0	1	0.635	0.611
Bacteria/Chloroflexi/Dehalococcoidia/MSBL5/OTU_002836	0.000207735	0	0	NA	NA	NA
Bacteria/Chloroflexi/Dehalococcoidia/MSBL5/OTU_003152	0.00146063	0.000102019	0	0.504	NA	0.739
Bacteria/Chloroflexi/Dehalococcoidia/Napoli-4B-65/OTU_002152	0.010363	0.00282304	0	0.181	0.484	0.292
Bacteria/Chloroflexi/Dehalococcoidia/Napoli-4B-65/OTU_002214	0.000480313	0.000944686	0	0.045	0.635	NA
Bacteria/Chloroflexi/Dehalococcoidia/Napoli-4B-65/OTU_002978	0.00435027	0.0014793	0	0.528	0.635	0.509
Bacteria/Chloroflexi/Dehalococcoidia/OTU_000200	0.0679489	0.152845	0.0262577	0	0.332	0.141
Bacteria/Chloroflexi/Dehalococcoidia/OTU_000702	0.011074	0.0161074	0.00492949	0	0.408	0.288
Bacteria/Chloroflexi/Dehalococcoidia/OTU_000734	0.0243897	0.0606168	0.00444548	0	0.21	0.794
Bacteria/Chloroflexi/Dehalococcoidia/OTU_000748	0.0236694	0.0621258	0.0111607	0.001	0.454	0.31
Bacteria/Chloroflexi/Dehalococcoidia/OTU_000815	0.0247494	0.0248699	0.00302787	0.002	0.045	0.393
Bacteria/Chloroflexi/Dehalococcoidia/OTU_000834	0.00987997	0.016829	0.00174734	0	0.21	0.474
Bacteria/Chloroflexi/Dehalococcoidia/OTU_000851	0.00826659	0.0175666	0.00852834	0	0.564	0.001
Bacteria/Chloroflexi/Dehalococcoidia/OTU_001057	0.0120866	0.00299033	0.00153899	0.305	0.275	0.16
Bacteria/Chloroflexi/Dehalococcoidia/OTU_001123	0.0177873	0.0227723	0.00138471	0.001	0.209	0.211
Bacteria/Chloroflexi/Dehalococcoidia/OTU_001198	0.00923906	0.00582705	0.00207706	0.342	0.565	0.963
Bacteria/Chloroflexi/Dehalococcoidia/OTU_001261	0.00227008	0.00120771	0	1	0.635	0.611
Bacteria/Chloroflexi/Dehalococcoidia/OTU_001269	0.00774319	0.00286702	0	0.612	0.369	0.368
Bacteria/Chloroflexi/Dehalococcoidia/OTU_001382	0.0101051	0.00770369	0.00131344	0.143	0.063	0.434
Bacteria/Chloroflexi/Dehalococcoidia/OTU_001498	0.000215398	0.000204038	0	NA	NA	NA
Bacteria/Chloroflexi/Dehalococcoidia/OTU_001547	0.00369222	0.00214975	0	0.822	0.484	0.725
Bacteria/Chloroflexi/Dehalococcoidia/OTU_001555	0.00204524	0.000628532	0	0.309	NA	0.611
Bacteria/Chloroflexi/Dehalococcoidia/OTU_001561	0.00351713	0.00303833	0.00036263	0.425	0.51	0.631
Bacteria/Chloroflexi/Dehalococcoidia/OTU_001617	0.00385374	0.00320159	0.00138471	0.286	0.369	0.524
Bacteria/Chloroflexi/Dehalococcoidia/OTU_001697	0.000820501	0.000264452	0	0.621	NA	0.805
Bacteria/Chloroflexi/Dehalococcoidia/OTU_001750	0.00229162	0.000102019	0	0.412	NA	0.682
Bacteria/Chloroflexi/Dehalococcoidia/OTU_001775	0.00562315	0.00312534	0.00117636	0.899	0.484	0.548
Bacteria/Chloroflexi/Dehalococcoidia/OTU_001849	0.00279427	0.00170271	0.00105498	0.383	NA	0.663
Bacteria/Chloroflexi/Dehalococcoidia/OTU_001853	0.00883011	0.00143157	0.00036263	0.047	NA	0.316
Bacteria/Chloroflexi/Dehalococcoidia/OTU_001942	0.00316054	0.00280379	0	0.694	0.635	0.524
Bacteria/Chloroflexi/Dehalococcoidia/OTU_001951	0.00685543	0.00390937	0.00058818	0.895	0.369	0.352
Bacteria/Chloroflexi/Dehalococcoidia/OTU_001957	0.00802317	0.00235742	0	0.356	0.484	0.368
Bacteria/Chloroflexi/Dehalococcoidia/OTU_002097	0.000664006	0.00222535	0	0.045	0.635	NA
Bacteria/Chloroflexi/Dehalococcoidia/OTU_002120	0.00853863	0.00463075	0.00036263	0.644	0.234	0.461
Bacteria/Chloroflexi/Dehalococcoidia/OTU_002124	0.00159269	0.000234597	0	0.383	NA	0.663
Bacteria/Chloroflexi/Dehalococcoidia/OTU_002199	0.00221865	0.000977114	0.00095081	1	0.635	0.682
Bacteria/Chloroflexi/Dehalococcoidia/OTU_002213	0.00273206	0.00149505	0	0.25	NA	0.565
Bacteria/Chloroflexi/Dehalococcoidia/OTU_002222	0.00711508	0.00483364	0	0.353	0.234	0.276
Bacteria/Chloroflexi/Dehalococcoidia/OTU_002346	0.00599583	0.0055195	0.00105498	0.138	0.234	0.542
Bacteria/Chloroflexi/Dehalococcoidia/OTU_002349	0.00206551	0.00723356	0	0.001	0.378	0.805
Bacteria/Chloroflexi/Dehalococcoidia/OTU_002396	0.000738202	0.00229948	0	0.045	0.635	NA
Bacteria/Chloroflexi/Dehalococcoidia/OTU_002416	0.00259716	0.00071201	0	0.338	NA	0.632
Bacteria/Chloroflexi/Dehalococcoidia/OTU_002486	0.0111204	0.0298665	0.0116009	0	0.527	0
Bacteria/Chloroflexi/Dehalococcoidia/OTU_002542	0.00153498	0.0002831	0	0.48	NA	0.725
Bacteria/Chloroflexi/Dehalococcoidia/OTU_002602	0.00557092	0.0037583	0.00058818	0.443	0.275	0.481
Bacteria/Chloroflexi/Dehalococcoidia/OTU_002708	0.0154805	0.00422258	0.000692353	0.436	0.196	0.337
Bacteria/Chloroflexi/Dehalococcoidia/OTU_002757	0.00248071	0.000985832	0	0.451	NA	0.707
Bacteria/Chloroflexi/Dehalococcoidia/OTU_002759	0.0052902	0.000769681	0	0.475	0.635	0.588
Bacteria/Chloroflexi/Dehalococcoidia/OTU_002760	0.000914529	0.00151392	0.00105498	0.039	0.484	0.805
Bacteria/Chloroflexi/Dehalococcoidia/OTU_002761	0.00714159	0.00416603	0.00463813	0.674	1	0.817
Bacteria/Chloroflexi/Dehalococcoidia/OTU_002791	0.00565938	0.00600719	0	0.1	0.31	0.44
Bacteria/Chloroflexi/Dehalococcoidia/OTU_002838	0.00121322	0	0	0.48	NA	0.725
Bacteria/Chloroflexi/Dehalococcoidia/OTU_002847	0.00322052	0.00144451	0	0.833	0.635	0.565
Bacteria/Chloroflexi/Dehalococcoidia/OTU_002848	0.00130088	0.000570011	0	0.48	NA	0.725
Bacteria/Chloroflexi/Dehalococcoidia/OTU_002855	0.0017202	0.000415678	0	0.504	NA	0.739
Bacteria/Chloroflexi/Dehalococcoidia/OTU_002857	0.00836128	0.00362691	0.00058818	0.818	0.196	0.264
Bacteria/Chloroflexi/Dehalococcoidia/OTU_002865	0.00227342	0.000822815	0.00072526	0.48	NA	0.725
Bacteria/Chloroflexi/Dehalococcoidia/OTU_002894	0.0070629	0.00318463	0.000692353	0.611	0.635	0.474
Bacteria/Chloroflexi/Dehalococcoidia/OTU_002934	0.000691801	0	0	0.48	NA	0.725
Bacteria/Chloroflexi/Dehalococcoidia/OTU_002941	0.000617901	0.00163393	0.000692353	0.045	0.635	NA
Bacteria/Chloroflexi/Dehalococcoidia/OTU_002944	0.00117957	0.000261356	0	0.48	NA	0.725
Bacteria/Chloroflexi/Dehalococcoidia/OTU_002964	0.00109643	0	0	0.48	NA	0.725
Bacteria/Chloroflexi/Dehalococcoidia/OTU_002995	0.00151402	0.00520394	0.00058818	0	0.234	NA
Bacteria/Chloroflexi/Dehalococcoidia/OTU_002997	0.000928073	0.00276195	0	0	0.369	NA
Bacteria/Chloroflexi/Dehalococcoidia/OTU_003001	0.00122903	0.00230904	0	0.08	0.635	0.805
Bacteria/Chloroflexi/Dehalococcoidia/OTU_003009	0.00125918	0.00217367	0	0.125	0.484	0.725
Bacteria/Chloroflexi/Dehalococcoidia/OTU_003059	0.00312708	0.000916904	0.00058818	0.324	NA	0.622
Bacteria/Chloroflexi/Dehalococcoidia/OTU_003066	0.000794058	0.00173666	0.00036263	0.003	0.484	NA
Bacteria/Chloroflexi/Dehalococcoidia/OTU_003073	0.00289327	0.000800797	0	0.833	0.635	0.565
Bacteria/Chloroflexi/Dehalococcoidia/OTU_003119	0.00409053	9.1575e-05	0.000692353	0.461	NA	0.713
Bacteria/Chloroflexi/Dehalococcoidia/OTU_003126	0.000425146	0.0002831	0.00036263	0.621	NA	0.805
Bacteria/Chloroflexi/Dehalococcoidia/OTU_003145	0.00443481	0.00328341	0.00058818	0.86	0.484	0.486
Bacteria/Chloroflexi/Dehalococcoidia/OTU_003235	0.00164421	0.000169781	0	0.309	NA	0.611
Bacteria/Chloroflexi/Dehalococcoidia/OTU_003242	0.00327757	0.00325624	0.000692353	0.833	0.635	0.565
Bacteria/Chloroflexi/Dehalococcoidia/OTU_003260	0.00313283	0.00148703	0	1	0.635	0.682
Bacteria/Chloroflexi/Dehalococcoidia/RBG-13-46-9/OTU_002364	0.00449789	0.00217914	0.00036263	0.875	0.484	0.546
Bacteria/Chloroflexi/Dehalococcoidia/RBG-13-46-9/OTU_002785	0.00206399	0.000373819	0	0.25	NA	0.565
Bacteria/Chloroflexi/Dehalococcoidia/S085/OTU_000759	0.00652554	0.0122032	0	0	0.165	0.611
Bacteria/Chloroflexi/Dehalococcoidia/S085/OTU_000789	0.00465546	0.00644429	0.000692353	0.015	0.342	0.486
Bacteria/Chloroflexi/Dehalococcoidia/S085/OTU_002190	0.00204443	0.00464587	0	0.01	0.392	0.663
Bacteria/Chloroflexi/Dehalococcoidia/SAR202_clade/OTU_002308	0.00247965	0.000102019	0.00095081	0.133	NA	0.451
Bacteria/Chloroflexi/Dehalococcoidia/SAR202_clade/OTU_003199	0.00375447	0.00336858	0.00138471	0.71	0.484	0.524
Bacteria/Chloroflexi/Dehalococcoidia/Sh765B-AG-111/OTU_000439	0.0309554	0.0735437	0.00645128	0	0.166	0.951
Bacteria/Chloroflexi/Dehalococcoidia/Sh765B-AG-111/OTU_000506	0.0281359	0.0665117	0.0174866	0	0.382	0.052
Bacteria/Chloroflexi/Dehalococcoidia/Sh765B-AG-111/OTU_001327	0.00447674	0.0122505	0.00562184	0	0.7	0
Bacteria/Chloroflexi/Dehalococcoidia/Sh765B-AG-111/OTU_001476	0.00329728	0.00800643	0.00304507	0	0.351	0.038
Bacteria/Chloroflexi/Dehalococcoidia/Sh765B-AG-111/OTU_001486	0.00330275	0.00625185	0.00138471	0	0.237	0.663
Bacteria/Chloroflexi/Dehalococcoidia/Sh765B-AG-111/OTU_002093	0.00304908	0.0002831	0	0.48	NA	0.725
Bacteria/Chloroflexi/Dehalococcoidia/Sh765B-AG-111/OTU_002457	0.000919585	0.00177506	0.00036263	0.039	0.484	0.805
Bacteria/Chloroflexi/Dehalococcoidia/Sh765B-AG-111/OTU_002758	0.00161517	0.00459823	0.000692353	0.004	0.45	0.805
Bacteria/Chloroflexi/Dehalococcoidia/t0.6.f/OTU_002569	0.000235708	0	0	NA	NA	NA
Bacteria/Chloroflexi/Dehalococcoidia/vadinBA26/OTU_002286	0.00172933	0.00060395	0	0.383	NA	0.663
Bacteria/Chloroflexi/Dehalococcoidia/vadinBA26/OTU_002367	0.000888562	0.000204038	0	0.621	NA	0.805
Bacteria/Chloroflexi/Dehalococcoidia/vadinBA26/OTU_002892	0.00435725	0.000132578	0	0.152	NA	0.473
Bacteria/Chloroflexi/Dehalococcoidia/vadinBA26/OTU_003222	0.00158507	0.000921855	0	0.8	0.635	0.663
Bacteria/Chloroflexi/KD4-96/OTU_000937	0.00795654	0.00067541	0.00058818	0.215	NA	0.535
Bacteria/Cyanobacteria/Melainabacteria/Gastranaerophilales/OTU_000869	0.0139916	0.000102019	0	0.232	NA	0.55
Bacteria/Cyanobacteria/Melainabacteria/Gastranaerophilales/OTU_001620	0.00426592	0.000264752	0	0.298	NA	0.603
Bacteria/Cyanobacteria/Melainabacteria/Gastranaerophilales/OTU_003056	0.000246394	0	0	NA	NA	NA
Bacteria/Cyanobacteria/Melainabacteria/Obscuribacterales/OTU_001331	0.00341348	0	0	0.23	NA	0.548
Bacteria/Cyanobacteria/Melainabacteria/Obscuribacterales/OTU_001841	0.00406191	0.00063223	0	0.187	NA	0.509
Bacteria/Cyanobacteria/Melainabacteria/Obscuribacterales/OTU_002711	0.00152843	0	0.0085996	0.48	0.04	0.001
Bacteria/Cyanobacteria/Oxyphotobacteria/Synechococcales/Cyanobiaceae/Cyanobium_PCC-6307/OTU_002748	0.00136982	0.000407474	0	0.309	NA	0.611
Bacteria/Dadabacteria/Dadabacteriia/Dadabacteriales/OTU_001980	0.0272237	0.00249371	0	0.547	0.635	0.717
Bacteria/Dependentiae/Babeliae/Babeliales/OTU_000277	0.0367506	0.00496597	0.00207706	0.417	0.883	0.668
Bacteria/Dependentiae/Babeliae/Babeliales/OTU_000659	0.0140419	0.000978198	0.00138471	0.239	0.635	0.506
Bacteria/Dependentiae/Babeliae/Babeliales/OTU_002269	0.00248719	0.000132578	0	0.338	NA	0.632
Bacteria/Dependentiae/Babeliae/Babeliales/UBA12411/OTU_000301	0.0779314	0.0109048	0.00266524	0.269	0.24	0.49
Bacteria/Dependentiae/Babeliae/Babeliales/UBA12411/OTU_002382	0.00973593	0.000570207	0.00095081	0.192	NA	0.514
Bacteria/Dependentiae/Babeliae/Babeliales/Vermiphilaceae/OTU_001197	0.00374875	0.00161078	0	0.86	0.484	0.486
Bacteria/Desantisbacteria/OTU_001909	0.00216873	0	0	0.25	NA	0.565
Bacteria/Elusimicrobia/4-29/OTU_003186	0.00228238	0.00464827	0	0.01	0.404	0.725
Bacteria/Elusimicrobia/Elusimicrobia/Lineage_IV/OTU_000403	0.0140708	0.0107305	0.0711275	0.008	0.003	0
Bacteria/Elusimicrobia/Elusimicrobia/Lineage_IV/OTU_000888	0.00879257	0.00148808	0.00036263	0.013	NA	0.209
Bacteria/Elusimicrobia/Elusimicrobia/Lineage_IV/OTU_001098	0.0051598	0.00268151	0.00138471	0.681	0.635	0.503
Bacteria/Elusimicrobia/Elusimicrobia/Lineage_IV/OTU_001421	0.00911844	0.00548085	0.00117636	0.659	0.484	0.419
Bacteria/Elusimicrobia/Elusimicrobia/Lineage_IV/OTU_002042	0.00158576	0.00155171	0	0.561	0.635	0.725
Bacteria/Elusimicrobia/Elusimicrobia/Lineage_IV/OTU_002571	0.00557482	0.00877187	0.0185416	0	0.241	0
Bacteria/Elusimicrobia/Elusimicrobia/Lineage_IV/OTU_002786	0.00484977	0.00130903	0	0.564	0.635	0.663
Bacteria/Elusimicrobia/Elusimicrobia/Lineage_IV/OTU_003204	0.00188244	0.000102019	0	0.309	NA	0.611
Bacteria/Elusimicrobia/Elusimicrobia/Lineage_IV/OTU_003256	0.00185927	0.000184673	0	0.383	NA	0.663
Bacteria/Epsilonbacteraeota/Campylobacteria/Campylobacterales/Thiovulaceae/Sulfuricurvum/OTU_000893	0.0144733	0.0170136	0	0.009	0.101	0.483
Bacteria/Epsilonbacteraeota/Campylobacteria/Campylobacterales/Thiovulaceae/Sulfurimonas/OTU_000001	29.1896	18.3497	0.705505	0.453	0.164	0.258
Bacteria/Epsilonbacteraeota/Campylobacteria/Campylobacterales/Thiovulaceae/Sulfurimonas/OTU_000127	0.0965636	0.261653	0	0	0.193	0.614
Bacteria/Epsilonbacteraeota/Campylobacteria/Campylobacterales/Thiovulaceae/Sulfurimonas/OTU_000482	0.0326855	0.00328838	0	0.612	0.51	0.767
Bacteria/Epsilonbacteraeota/Campylobacteria/Campylobacterales/Thiovulaceae/Sulfurimonas/OTU_000498	0.0274343	0.0492238	0	0.006	0.362	0.551
Bacteria/Epsilonbacteraeota/Campylobacteria/Campylobacterales/Thiovulaceae/Sulfurimonas/OTU_000565	0.0269234	0.0741894	0	0	0.32	0.551
Bacteria/Epsilonbacteraeota/Campylobacteria/Campylobacterales/Thiovulaceae/Sulfurimonas/OTU_000713	0.0226164	0.00163612	0	0.628	0.635	0.795
Bacteria/Epsilonbacteraeota/Campylobacteria/Campylobacterales/Thiovulaceae/Sulfurimonas/OTU_001156	3.77636	0.459206	0.0115061	0.273	0.292	0.481
Bacteria/Epsilonbacteraeota/Campylobacteria/Campylobacterales/Thiovulaceae/Sulfurimonas/OTU_001223	0.0172486	0.0380645	0	0.001	0.335	0.622
Bacteria/Epsilonbacteraeota/Campylobacteria/Campylobacterales/Thiovulaceae/Sulfurimonas/OTU_001242	0.034864	0.025584	0.00036263	0.163	0.252	0.176
Bacteria/Epsilonbacteraeota/Campylobacteria/Campylobacterales/Thiovulaceae/Sulfurimonas/OTU_001271	0.0225383	0.0195361	0.00036263	0.097	0.11	0.245
Bacteria/Epsilonbacteraeota/Campylobacteria/Campylobacterales/Thiovulaceae/Sulfurimonas/OTU_001388	0.00109043	0	0	0.48	NA	0.725
Bacteria/Epsilonbacteraeota/Campylobacteria/Campylobacterales/Thiovulaceae/Sulfurimonas/OTU_002144	0.899237	0.391549	0.00253841	0.868	0.32	0.472
Bacteria/Epsilonbacteraeota/Campylobacteria/Campylobacterales/Thiovulaceae/Sulfurimonas/OTU_002443	0.00596158	0.000518629	0	0.628	0.635	0.741
Bacteria/Epsilonbacteraeota/Campylobacteria/Campylobacterales/Thiovulaceae/Sulfurimonas/OTU_002550	0.636711	0.10662	0.00401159	0.326	0.147	0.477
Bacteria/Epsilonbacteraeota/Campylobacteria/Campylobacterales/Thiovulaceae/Sulfurimonas/OTU_002673	0.00476634	0.00311182	0	0.666	0.369	0.473
Bacteria/Epsilonbacteraeota/Campylobacteria/Campylobacterales/Thiovulaceae/Sulfurimonas/OTU_002732	0.831808	0.386973	0.00253841	0.944	0.333	0.433
Bacteria/Epsilonbacteraeota/Campylobacteria/Campylobacterales/Thiovulaceae/Sulfurimonas/OTU_002825	0.0101011	0.00653793	0.00072526	0.872	0.369	0.313
Bacteria/Epsilonbacteraeota/Campylobacteria/Campylobacterales/Thiovulaceae/Sulfurimonas/OTU_002946	0.000629429	0	0	0.48	NA	0.725
Bacteria/Epsilonbacteraeota/Campylobacteria/Campylobacterales/Thiovulaceae/Sulfurimonas/OTU_003255	0.0372756	0.0233774	0.00108789	0.442	0.1	0.21
Bacteria/Fibrobacteres/Chitinivibrionia/uncultured/OTU_000551	0.0460671	0.00258474	0.00176454	0.008	0.287	0.224
Bacteria/Fibrobacteres/Chitinivibrionia/uncultured/OTU_001993	0.0053144	0.000619052	0	0.133	NA	0.451
Bacteria/Fibrobacteres/Chitinivibrionia/uncultured/OTU_002101	0.016748	0.00148803	0.00058818	0.034	0.635	0.235
Bacteria/Fibrobacteres/Chitinivibrionia/uncultured/OTU_002881	0.000976705	0.000336617	0	0.48	NA	0.725
Bacteria/Fibrobacteres/Chitinivibrionia/uncultured/OTU_003031	0.00372447	0.000321168	0	0.187	NA	0.509
Bacteria/Firmicutes/Bacilli/Lactobacillales/Enterococcaceae/Vagococcus/OTU_001479	0.00133797	0	0.0130396	NA	0	0
Bacteria/Firmicutes/Clostridia/Clostridia_Incertae_Sedis/Unknown_Family/Candidatus_Desulforudis/OTU_000014	0.851405	0.22037	0.00503366	0.602	0.05	0.604
Bacteria/Firmicutes/Clostridia/Clostridiales/Christensenellaceae/Christensenellaceae_R-7_group/OTU_000232	0.058071	0.023712	0.00634862	0.859	0.408	0.526
Bacteria/Firmicutes/Clostridia/Clostridiales/Christensenellaceae/Christensenellaceae_R-7_group/OTU_000973	0.00626364	0.00011713	0.00207706	0.124	0.04	0.959
Bacteria/Firmicutes/Clostridia/Clostridiales/Christensenellaceae/OTU_002376	0.000751841	0	0	0.383	NA	0.663
Bacteria/Firmicutes/Clostridia/Clostridiales/Clostridiaceae_1/Proteiniclasticum/OTU_002482	0.000419006	0.00115494	0	0.045	0.635	NA
Bacteria/Firmicutes/Clostridia/Clostridiales/Clostridiales_Incertae_Sedis/Dethiosulfatibacter/OTU_000420	0.0518549	0.106346	0.00256107	0	0.037	0.325
Bacteria/Firmicutes/Clostridia/Clostridiales/Eubacteriaceae/Acetobacterium/OTU_000062	0.366464	0.0492983	0.0145841	0.198	0.283	0.428
Bacteria/Firmicutes/Clostridia/Clostridiales/Family_XII/Fusibacter/OTU_000452	0.0144346	0.0427198	0	0	0.353	0.65
Bacteria/Firmicutes/Clostridia/Clostridiales/Family_XII/Fusibacter/OTU_002300	0.00749271	0.0101787	0	0.007	0.293	0.51
Bacteria/Firmicutes/Clostridia/Clostridiales/Family_XIII/Anaerovorax/OTU_000560	0.0135068	0.00109533	0.00276941	0.336	0.287	0.773
Bacteria/Firmicutes/Clostridia/Clostridiales/Family_XIII/Anaerovorax/OTU_001760	0.00329122	0	0	0.324	NA	0.622
Bacteria/Firmicutes/Clostridia/Clostridiales/Family_XIII/OTU_000423	0.0156609	0.0441097	0	0	0.192	0.656
Bacteria/Firmicutes/Clostridia/Clostridiales/OTU_001796	0.00381701	0.0104366	0	0.004	0.459	0.725
Bacteria/Firmicutes/Clostridia/Clostridiales/Peptococcaceae/Dehalobacter/OTU_002290	0.00328577	0.00410039	0	0.031	0.392	0.682
Bacteria/Firmicutes/Clostridia/Clostridiales/Peptococcaceae/Dehalobacter/OTU_002864	0.000915237	0.00207037	0	0.039	0.484	0.805
Bacteria/Firmicutes/Clostridia/Clostridiales/Peptococcaceae/Desulfosporosinus/OTU_000114	0.327012	0.00782425	0.00461696	0.347	0.45	0.631
Bacteria/Firmicutes/Clostridia/Clostridiales/Peptococcaceae/Desulfosporosinus/OTU_000256	0.155169	0.413709	0.00036263	0	0.181	0.687
Bacteria/Firmicutes/Clostridia/Clostridiales/Peptococcaceae/Desulfosporosinus/OTU_000711	0.0147686	0.0360144	0.00036263	0	0.185	0.694
Bacteria/Firmicutes/Clostridia/Clostridiales/Peptococcaceae/Desulfosporosinus/OTU_001698	0.00172634	0.00306303	0	0.101	0.51	0.663
Bacteria/Firmicutes/Clostridia/Clostridiales/Peptococcaceae/Desulfosporosinus/OTU_002294	0.0214983	0.00431905	0.00036263	0.319	0.313	0.402
Bacteria/Firmicutes/Clostridia/Clostridiales/Peptococcaceae/Desulfosporosinus/OTU_003035	0.00542821	0.000169781	0	0.109	NA	0.422
Bacteria/Firmicutes/Clostridia/Clostridiales/Peptococcaceae/uncultured/OTU_001953	0.00261971	0.0059013	0	0.011	0.442	0.739
Bacteria/Firmicutes/Clostridia/Clostridiales/Syntrophomonadaceae/uncultured/OTU_001148	0.0106478	0.00230117	0	0.204	0.635	0.438
Bacteria/Firmicutes/Clostridia/Clostridiales/Syntrophomonadaceae/uncultured/OTU_001741	0.00416192	0.0110742	0	0	0.165	0.739
Bacteria/Firmicutes/Clostridia/Clostridiales/TSAC18/OTU_000668	0.0137843	0.00166296	0.000692353	0.068	0.635	0.295
Bacteria/Gemmatimonadetes/BD2-11_terrestrial_group/OTU_001793	0.00670078	0.000876518	0.00058818	0.175	0.635	0.325
Bacteria/Gemmatimonadetes/BD2-11_terrestrial_group/OTU_001844	0.00406722	0.000673233	0	0.107	NA	0.419
Bacteria/Gemmatimonadetes/BD2-11_terrestrial_group/OTU_003071	0.00538427	0.000301803	0.00117636	0.1	NA	0.409
Bacteria/Gemmatimonadetes/MD2902-B12/OTU_002456	0.00609191	0.0002831	0.00058818	0.192	NA	0.514
Bacteria/Gemmatimonadetes/MD2902-B12/OTU_003209	0.00144637	0.000274896	0.00058818	0.309	NA	0.611
Bacteria/Kiritimatiellaeota/Kiritimatiellae/WCHB1-41/OTU_001324	0.00455425	0.000369352	0	0.25	NA	0.565
Bacteria/Kiritimatiellaeota/Kiritimatiellae/WCHB1-41/OTU_002126	0.00121629	0.000102019	0	0.504	NA	0.739
Bacteria/Kiritimatiellaeota/Kiritimatiellae/WCHB1-41/OTU_002769	0.00345149	0.00113337	0.00036263	0.25	NA	0.565
Bacteria/Latescibacteria/Latescibacteria/Latescibacterales/Latescibacteraceae/Candidatus_Latescibacter/OTU_001773	0.00382121	0.00277309	0	0.445	0.51	0.486
Bacteria/Latescibacteria/Latescibacteria/Latescibacterales/Latescibacteraceae/OTU_001761	0.00120862	0.000264752	0.00633139	NA	0.001	0
Bacteria/Latescibacteria/Latescibacteria/Latescibacterales/Latescibacteraceae/OTU_002160	0.00517346	0.0027089	0.00072526	0.69	0.51	0.473
Bacteria/Latescibacteria/Latescibacteria/Latescibacterales/Latescibacteraceae/OTU_002293	0.0017421	0.00123379	0.00058818	0.8	0.635	0.663
Bacteria/Latescibacteria/OTU_000581	0.0242804	0.00577184	0.00095081	0.151	0.31	0.215
Bacteria/Latescibacteria/OTU_001114	0.00521998	0	0.0135079	0.124	0	0
Bacteria/Latescibacteria/OTU_001334	0.00565464	0.000345752	0.00276941	0.336	0.04	0.874
Bacteria/Latescibacteria/OTU_002076	0.00192814	0.000542229	0	0.621	NA	0.805
Bacteria/Latescibacteria/OTU_002161	0.00281208	0.000286911	0	0.278	NA	0.588
Bacteria/Latescibacteria/OTU_002277	0.00237788	0.000369352	0	0.383	NA	0.663
Bacteria/Latescibacteria/OTU_002471	0.00231642	0	0	0.25	NA	0.565
Bacteria/Latescibacteria/OTU_002507	0.00132282	0	0	0.383	NA	0.663
Bacteria/Latescibacteria/OTU_002851	0.00121718	0	0	0.383	NA	0.663
Bacteria/Latescibacteria/OTU_002859	0.00128494	0.000172877	0	0.48	NA	0.725
Bacteria/LCP-89/OTU_000626	0.0172502	0.00147164	0.00335759	0.276	0.287	0.706
Bacteria/LCP-89/OTU_001303	0.0126749	0.00330417	0	0.571	0.635	0.703
Bacteria/Lentisphaerae/Lentisphaeria/Victivallales/PRD18C08/OTU_002185	0.00185661	0.000418933	0	0.412	NA	0.682
Bacteria/Lentisphaerae/Oligosphaeria/Oligosphaerales/Lenti-02/OTU_001354	0.00501007	0.000657182	0.00186871	0.124	NA	0.44
Bacteria/Lentisphaerae/Oligosphaeria/Oligosphaerales/Lenti-02/OTU_001420	0.0052487	0.0002831	0.00058818	0.203	NA	0.524
Bacteria/Margulisbacteria/OTU_002501	0.00240136	0	0.000692353	0.336	NA	0.631
Bacteria/Margulisbacteria/OTU_002626	0.0034105	0.000437628	0	0.233	NA	0.551
Bacteria/Marinimicrobia_(SAR406_clade)/OTU_000243	0.0786717	0.00535076	0.00072526	0.025	0.196	0.209
Bacteria/Marinimicrobia_(SAR406_clade)/OTU_000641	0.0140722	0.0201614	0	0.001	0.152	0.389
Bacteria/Marinimicrobia_(SAR406_clade)/OTU_000890	0.0232536	0.0032698	0.0038244	0.017	0.837	0.261
Bacteria/Marinimicrobia_(SAR406_clade)/OTU_002828	0.01032	0.00011713	0	0.043	NA	0.308
Bacteria/Nitrospirae/4-29-1/OTU_002917	0.00827257	0.000184673	0.00058818	0.253	NA	0.568
Bacteria/Nitrospirae/BMS9AB35/OTU_000303	0.0255847	0.00170402	0.00138471	0.344	0.635	0.614
Bacteria/Nitrospirae/Nitrospira/Nitrospirales/Nitrospiraceae/Nitrospira/OTU_000969	0.0438144	0.00299564	0	0.518	0.538	0.708
Bacteria/Nitrospirae/Thermodesulfovibrionia/uncultured/OTU_000179	0.185533	0.0466545	0.0520087	0.071	0.721	0.437
Bacteria/Nitrospirae/Thermodesulfovibrionia/uncultured/OTU_000214	0.121498	0.039284	0.00176454	0.363	0.229	0.246
Bacteria/Nitrospirae/Thermodesulfovibrionia/uncultured/OTU_000215	0.112293	0.0057944	0.00603457	0.062	0.702	0.362
Bacteria/Nitrospirae/Thermodesulfovibrionia/uncultured/OTU_000216	0.124007	0.154134	0.114563	0	0.627	0.007
Bacteria/Nitrospirae/Thermodesulfovibrionia/uncultured/OTU_000247	0.0998333	0.232915	0.00269815	0	0.223	0.523
Bacteria/Nitrospirae/Thermodesulfovibrionia/uncultured/OTU_000316	0.0782847	0.00571156	0.000692353	0.334	0.295	0.575
Bacteria/Nitrospirae/Thermodesulfovibrionia/uncultured/OTU_000319	0.0843225	0.0185043	0.00280232	0.08	0.188	0.158
Bacteria/Nitrospirae/Thermodesulfovibrionia/uncultured/OTU_000338	0.0301354	0.00133943	0	0.133	0.635	0.427
Bacteria/Nitrospirae/Thermodesulfovibrionia/uncultured/OTU_000422	0.0308452	0.00405729	0.000692353	0.005	0.369	0.084
Bacteria/Nitrospirae/Thermodesulfovibrionia/uncultured/OTU_000502	0.0171664	0.010689	0.000692353	0.584	0.31	0.202
Bacteria/Nitrospirae/Thermodesulfovibrionia/uncultured/OTU_000540	0.0400527	0.0260247	0.00138471	0.343	0.092	0.106
Bacteria/Nitrospirae/Thermodesulfovibrionia/uncultured/OTU_001219	0.00798712	0.00215169	0	0.33	0.635	0.535
Bacteria/Nitrospirae/Thermodesulfovibrionia/uncultured/OTU_001633	0.00711901	0.00140333	0.00036263	0.337	0.635	0.508
Bacteria/Nitrospirae/Thermodesulfovibrionia/uncultured/OTU_001709	0.00251353	0.00011713	0	0.451	NA	0.707
Bacteria/Nitrospirae/Thermodesulfovibrionia/uncultured/OTU_002252	0.000978347	0.000756971	0.00141761	NA	NA	NA
Bacteria/Nitrospirae/Thermodesulfovibrionia/uncultured/OTU_002562	0.000938449	0.00291899	0	0.003	0.484	NA
Bacteria/Nitrospirae/Thermodesulfovibrionia/uncultured/OTU_002575	0.00146561	0	0	0.48	NA	0.725
Bacteria/Omnitrophicaeota/Omnitrophia/OTU_001779	0.00810391	0.0201937	0.00210997	0	0.16	0.588
Bacteria/Omnitrophicaeota/OTU_000080	0.574493	0.237131	0.000692353	0.85	0.19	0.579
Bacteria/Omnitrophicaeota/OTU_000173	0.138224	0.0171485	0.00868263	0.073	0.228	0.314
Bacteria/Omnitrophicaeota/OTU_000180	0.181141	0.0956712	0.00736373	0.77	0.014	0.212
Bacteria/Omnitrophicaeota/OTU_000224	0.0865161	0.0270822	0.00190162	0.399	0.024	0.267
Bacteria/Omnitrophicaeota/OTU_000302	0.0189802	0.00157351	0.00174734	0.26	0.635	0.538
Bacteria/Omnitrophicaeota/OTU_000407	0.0174293	0.00123064	0.00394577	0.28	0.287	0.7
Bacteria/Omnitrophicaeota/OTU_000467	0.0531928	0.00837236	0.00207706	0.268	0.45	0.504
Bacteria/Omnitrophicaeota/OTU_000593	0.0127194	0.00349525	0	0.599	0.484	0.55
Bacteria/Omnitrophicaeota/OTU_000661	0.0292189	0.0295271	0.00458405	0.009	0.066	0.47
Bacteria/Omnitrophicaeota/OTU_000662	0.018683	0.00478515	0	0.417	0.131	0.383
Bacteria/Omnitrophicaeota/OTU_000768	0.0228709	0.00290222	0	0.421	0.369	0.611
Bacteria/Omnitrophicaeota/OTU_000809	0.0209936	0.00640034	0.00207706	0.328	0.326	0.337
Bacteria/Omnitrophicaeota/OTU_000881	0.00454476	0.000172877	0.00138471	0.315	NA	0.616
Bacteria/Omnitrophicaeota/OTU_000903	0.0313424	0.00746661	0.00314925	0.394	0.553	0.557
Bacteria/Omnitrophicaeota/OTU_000982	0.0281412	0.00411157	0	0.196	0.313	0.365
Bacteria/Omnitrophicaeota/OTU_001100	0.00547542	0.00569256	0	0.138	0.234	0.542
Bacteria/Omnitrophicaeota/OTU_001116	0.00457071	0.00113573	0	0.587	0.635	0.618
Bacteria/Omnitrophicaeota/OTU_001139	0.0126048	0	0	0.208	NA	0.529
Bacteria/Omnitrophicaeota/OTU_001169	0.00408169	0.00126943	0	0.445	0.635	0.473
Bacteria/Omnitrophicaeota/OTU_001180	0.0134488	0.0288559	0	0.001	0.311	0.533
Bacteria/Omnitrophicaeota/OTU_001215	0.00742969	0.00169188	0.00036263	0.38	0.635	0.533
Bacteria/Omnitrophicaeota/OTU_001262	0.0116348	0.00522069	0	0.48	0.275	0.312
Bacteria/Omnitrophicaeota/OTU_001270	0.0028678	0.000264752	0.023482	0.621	0.003	0
Bacteria/Omnitrophicaeota/OTU_001325	0.00379832	0.000172877	0.00138471	0.342	NA	0.635
Bacteria/Omnitrophicaeota/OTU_001332	0.00607081	0.00434424	0	0.368	0.196	0.352
Bacteria/Omnitrophicaeota/OTU_001346	0.0268281	0.00887492	0.00108789	0.367	0.261	0.21
Bacteria/Omnitrophicaeota/OTU_001347	0.00503189	0.0070892	0	0.046	0.295	0.44
Bacteria/Omnitrophicaeota/OTU_001448	0.00742496	0.00122867	0	0.386	0.635	0.56
Bacteria/Omnitrophicaeota/OTU_001455	0.00797512	0.0014189	0.00105498	0.013	NA	0.209
Bacteria/Omnitrophicaeota/OTU_001489	0.00650059	0.00282848	0	0.427	0.484	0.325
Bacteria/Omnitrophicaeota/OTU_001548	0.00270424	0.00709515	0	0	0.168	0.663
Bacteria/Omnitrophicaeota/OTU_001704	0.00136107	0.000102019	0	0.48	NA	0.725
Bacteria/Omnitrophicaeota/OTU_001715	0.00389902	0.00152965	0.00108789	0.478	0.635	0.451
Bacteria/Omnitrophicaeota/OTU_001731	0.0110437	0.00306328	0	0.256	0.484	0.407
Bacteria/Omnitrophicaeota/OTU_001789	0.00350225	0.00337857	0.000692353	0.607	0.635	0.565
Bacteria/Omnitrophicaeota/OTU_001797	0.00528419	0.00137363	0	0.489	0.635	0.614
Bacteria/Omnitrophicaeota/OTU_001865	0.00583351	0.00071338	0.00058818	0.357	0.635	0.479
Bacteria/Omnitrophicaeota/OTU_001907	0.00345222	0	0	0.187	NA	0.509
Bacteria/Omnitrophicaeota/OTU_001967	0.00230656	0.00214781	0	0.25	0.484	0.663
Bacteria/Omnitrophicaeota/OTU_001968	0.00251016	0.000871283	0.00058818	1	0.635	0.611
Bacteria/Omnitrophicaeota/OTU_002000	0.00370153	0.00278411	0.00036263	0.883	0.635	0.419
Bacteria/Omnitrophicaeota/OTU_002015	0.0016974	0.00394185	0	0.003	0.404	0.805
Bacteria/Omnitrophicaeota/OTU_002026	0.00604104	0.000351727	0.00036263	0.314	NA	0.615
Bacteria/Omnitrophicaeota/OTU_002035	0.00283419	0.000102019	0	0.281	NA	0.59
Bacteria/Omnitrophicaeota/OTU_002046	0.00584239	0.00540195	0	0.11	0.234	0.409
Bacteria/Omnitrophicaeota/OTU_002058	0.000362391	0.000369352	0	0.621	NA	0.805
Bacteria/Omnitrophicaeota/OTU_002205	0.0014275	0.000208705	0	0.383	NA	0.663
Bacteria/Omnitrophicaeota/OTU_002245	0.00189544	0.0016026	0	0.8	0.635	0.663
Bacteria/Omnitrophicaeota/OTU_002466	0.0013738	0.000392026	0	0.383	NA	0.663
Bacteria/Omnitrophicaeota/OTU_002581	0.000370047	0	0	0.621	NA	0.805
Bacteria/Omnitrophicaeota/OTU_002590	0.00810234	0.00227265	0	0.683	0.369	0.533
Bacteria/Omnitrophicaeota/OTU_002690	0.00314165	0.00333017	0	0.046	0.275	0.682
Bacteria/Omnitrophicaeota/OTU_002697	0.00175634	0.00107135	0	0.833	0.635	0.565
Bacteria/Omnitrophicaeota/OTU_002870	0.00198972	0.00199114	0	0.25	0.484	0.663
Bacteria/Omnitrophicaeota/OTU_002977	0.000462918	0.000172877	0	0.621	NA	0.805
Bacteria/Omnitrophicaeota/OTU_003023	0.000116807	0	0	NA	NA	NA
Bacteria/Omnitrophicaeota/OTU_003080	0.00079442	0.000769681	0	0.045	0.635	NA
Bacteria/Omnitrophicaeota/OTU_003100	0.00251916	0	0	0.309	NA	0.611
Bacteria/Omnitrophicaeota/OTU_003140	0.00125569	0.00011713	0	0.621	NA	0.805
Bacteria/Omnitrophicaeota/OTU_003217	0.00121223	0.000336617	0	0.621	NA	0.805
Bacteria/Omnitrophicaeota/OTU_003221	0.00305015	0.000172877	0.00128053	0.278	NA	0.588
Bacteria/Omnitrophicaeota/OTU_003234	0.00055357	0.000301803	0	NA	NA	NA
Bacteria/Omnitrophicaeota/OTU_003251	0.000526914	0	0	NA	NA	NA
Bacteria/Omnitrophicaeota/OTU_003278	0.00183986	0.000265157	0	0.309	NA	0.611
Bacteria/OTU_000313	0.0880511	0.0481859	0.00645128	0.654	0.164	0.134
Bacteria/OTU_000948	0.00679899	0.000518629	0.000692353	0.441	0.635	0.613
Bacteria/Patescibacteria/ABY1/Candidatus_Falkowbacteria/OTU_000002	19.3532	0.920505	0.377288	0.037	0.35	0.267
Bacteria/Patescibacteria/ABY1/Candidatus_Falkowbacteria/OTU_000018	1.76724	0.518935	0.0898867	0.255	0.054	0.225
Bacteria/Patescibacteria/ABY1/Candidatus_Falkowbacteria/OTU_000099	0.196156	0.0875571	0.00058818	0.886	0.21	0.368
Bacteria/Patescibacteria/ABY1/Candidatus_Falkowbacteria/OTU_000122	0.764624	0.199578	0.0479071	0.155	0.102	0.198
Bacteria/Patescibacteria/ABY1/Candidatus_Falkowbacteria/OTU_000168	0.108253	0.00738498	0.0065343	0.094	1	0.399
Bacteria/Patescibacteria/ABY1/Candidatus_Falkowbacteria/OTU_000177	0.175675	0.0666232	0.00390741	0.716	0.093	0.47
Bacteria/Patescibacteria/ABY1/Candidatus_Falkowbacteria/OTU_000356	0.0469568	0.0170218	0.000692353	0.58	0.021	0.298
Bacteria/Patescibacteria/ABY1/Candidatus_Falkowbacteria/OTU_000587	0.0221318	0.0133063	0	0.674	0.279	0.288
Bacteria/Patescibacteria/ABY1/Candidatus_Falkowbacteria/OTU_000703	0.0277328	0.00463958	0.00281952	0.208	0.81	0.495
Bacteria/Patescibacteria/ABY1/Candidatus_Falkowbacteria/OTU_000857	0.0151157	0.00299117	0.000692353	0.185	0.275	0.233
Bacteria/Patescibacteria/ABY1/Candidatus_Falkowbacteria/OTU_000932	0.00838022	0.000366771	0.000692353	0.1	NA	0.409
Bacteria/Patescibacteria/ABY1/Candidatus_Falkowbacteria/OTU_000941	0.00822546	0.00746922	0	0.1	0.173	0.395
Bacteria/Patescibacteria/ABY1/Candidatus_Falkowbacteria/OTU_000977	0.126389	0.00916719	0.00281952	0.211	0.287	0.498
Bacteria/Patescibacteria/ABY1/Candidatus_Falkowbacteria/OTU_001012	0.00781064	0.0150309	0	0.002	0.365	0.388
Bacteria/Patescibacteria/ABY1/Candidatus_Falkowbacteria/OTU_001236	1.564	0.0682928	0.0115468	0.08	0.162	0.346
Bacteria/Patescibacteria/ABY1/Candidatus_Falkowbacteria/OTU_001272	0.00665102	0.00195137	0	0.842	0.369	0.467
Bacteria/Patescibacteria/ABY1/Candidatus_Falkowbacteria/OTU_001383	0.00514544	0.000374675	0	0.228	NA	0.546
Bacteria/Patescibacteria/ABY1/Candidatus_Falkowbacteria/OTU_001480	0.295887	0.0135409	0.00922068	0.057	0.833	0.326
Bacteria/Patescibacteria/ABY1/Candidatus_Falkowbacteria/OTU_001677	0.00305688	0	0.00058818	0.152	NA	0.473
Bacteria/Patescibacteria/ABY1/Candidatus_Falkowbacteria/OTU_002366	0.0229102	0.0119216	0.00058818	0.903	0.203	0.523
Bacteria/Patescibacteria/ABY1/Candidatus_Falkowbacteria/OTU_002538	0.000375455	0	0	0.621	NA	0.805
Bacteria/Patescibacteria/ABY1/Candidatus_Falkowbacteria/OTU_002597	0.02135	0.000265157	0.00058818	0.238	NA	0.555
Bacteria/Patescibacteria/ABY1/Candidatus_Falkowbacteria/OTU_002629	0.152259	0.00921315	0.00128053	0.018	0.275	0.192
Bacteria/Patescibacteria/ABY1/Candidatus_Falkowbacteria/OTU_002680	0.0105082	0	0	0.274	NA	0.584
Bacteria/Patescibacteria/ABY1/Candidatus_Falkowbacteria/OTU_002840	0.000509391	0	0	0.621	NA	0.805
Bacteria/Patescibacteria/ABY1/Candidatus_Falkowbacteria/OTU_002937	0.249255	0.0446303	0.0122721	0.165	0.171	0.344
Bacteria/Patescibacteria/ABY1/Candidatus_Falkowbacteria/OTU_003030	0.210797	0.0204228	0.00484253	0.048	0.125	0.236
Bacteria/Patescibacteria/ABY1/Candidatus_Falkowbacteria/OTU_003173	0.00136233	0.000769681	0	0.561	0.635	0.725
Bacteria/Patescibacteria/ABY1/Candidatus_Falkowbacteria/OTU_003243	0.00203751	0.000290007	0	0.278	NA	0.588
Bacteria/Patescibacteria/ABY1/Candidatus_Kerfeldbacteria/OTU_000006	2.42905	0.13481	0.133475	0.089	0.99	0.392
Bacteria/Patescibacteria/ABY1/Candidatus_Kerfeldbacteria/OTU_000089	0.133005	0.00746807	0.0933709	0.081	0	0.725
Bacteria/Patescibacteria/ABY1/Candidatus_Kerfeldbacteria/OTU_000268	0.0328463	0.00311407	0.00377033	0.25	0.81	0.539
Bacteria/Patescibacteria/ABY1/Candidatus_Kerfeldbacteria/OTU_001667	0.00293364	0	0	0.393	NA	0.67
Bacteria/Patescibacteria/ABY1/Candidatus_Kerfeldbacteria/OTU_001782	0.00984991	0.00158214	0.00128053	0.182	0.635	0.409
Bacteria/Patescibacteria/ABY1/Candidatus_Kerfeldbacteria/OTU_001872	0.00425608	0.000444677	0	0.228	NA	0.546
Bacteria/Patescibacteria/ABY1/Candidatus_Kerfeldbacteria/OTU_001965	0.103362	0.00200708	0.00724384	0.218	0.091	0.576
Bacteria/Patescibacteria/ABY1/Candidatus_Kerfeldbacteria/OTU_002024	0.00431897	0.000694047	0	0.152	NA	0.473
Bacteria/Patescibacteria/ABY1/Candidatus_Kerfeldbacteria/OTU_002361	0.00303542	0.000455977	0.000692353	0.228	NA	0.546
Bacteria/Patescibacteria/ABY1/Candidatus_Kerfeldbacteria/OTU_002437	0.0599254	0.00304394	0.00285243	0.284	0.789	0.602
Bacteria/Patescibacteria/ABY1/Candidatus_Kerfeldbacteria/OTU_002796	0.0985616	0.00545999	0.00525376	0.123	0.702	0.455
Bacteria/Patescibacteria/ABY1/Candidatus_Kerfeldbacteria/OTU_002814	0.00399119	0.0002831	0.00058818	0.086	NA	0.388
Bacteria/Patescibacteria/ABY1/Candidatus_Kerfeldbacteria/OTU_002823	0.000732826	0	0	0.621	NA	0.805
Bacteria/Patescibacteria/ABY1/Candidatus_Kerfeldbacteria/OTU_003055	0.00224585	0.0002831	0	0.309	NA	0.611
Bacteria/Patescibacteria/ABY1/Candidatus_Kerfeldbacteria/OTU_003094	0.0745305	0.00275585	0.00561639	0.293	0.313	0.64
Bacteria/Patescibacteria/ABY1/Candidatus_Kerfeldbacteria/OTU_003105	0.00191646	0.00559564	0	0	0.234	0.805
Bacteria/Patescibacteria/ABY1/Candidatus_Komeilibacteria/OTU_000337	0.0264162	0.00329811	0	0.061	0.275	0.213
Bacteria/Patescibacteria/ABY1/Candidatus_Komeilibacteria/OTU_000537	0.0200328	0.00528925	0.00176454	0.21	0.635	0.402
Bacteria/Patescibacteria/ABY1/Candidatus_Komeilibacteria/OTU_001696	0.00332759	0.00295757	0	0.18	0.275	0.546
Bacteria/Patescibacteria/ABY1/Candidatus_Komeilibacteria/OTU_002295	0.00167159	0.00151874	0	0.125	0.484	0.725
Bacteria/Patescibacteria/ABY1/Candidatus_Komeilibacteria/OTU_003154	0.000498365	0.000381882	0	NA	NA	NA
Bacteria/Patescibacteria/ABY1/Candidatus_Magasanikbacteria/OTU_000169	0.0567012	0.00463909	0.00072526	0.029	0.404	0.216
Bacteria/Patescibacteria/ABY1/Candidatus_Magasanikbacteria/OTU_000210	0.069228	0.00745015	0.0100556	0.021	0.61	0.299
Bacteria/Patescibacteria/ABY1/Candidatus_Magasanikbacteria/OTU_000365	0.0222755	0.011805	0.0130411	0.431	0.777	0.475
Bacteria/Patescibacteria/ABY1/Candidatus_Magasanikbacteria/OTU_000625	0.0178254	0.00441634	0	0.238	0.196	0.253
Bacteria/Patescibacteria/ABY1/Candidatus_Magasanikbacteria/OTU_000736	0.0129715	0.000376915	0	0.074	NA	0.369
Bacteria/Patescibacteria/ABY1/Candidatus_Magasanikbacteria/OTU_000970	0.00410803	0.00252064	0	0.445	0.635	0.473
Bacteria/Patescibacteria/ABY1/Candidatus_Magasanikbacteria/OTU_001171	0.00429417	0.00173641	0	0.528	0.635	0.509
Bacteria/Patescibacteria/ABY1/Candidatus_Magasanikbacteria/OTU_001422	0.00514268	0.00190253	0.00138471	0.266	0.635	0.359
Bacteria/Patescibacteria/ABY1/Candidatus_Magasanikbacteria/OTU_001497	0.00271305	0.00159551	0.00036263	0.8	0.635	0.663
Bacteria/Patescibacteria/ABY1/Candidatus_Magasanikbacteria/OTU_002168	0.00348168	0.000437628	0.000692353	0.23	NA	0.548
Bacteria/Patescibacteria/ABY1/Candidatus_Magasanikbacteria/OTU_002444	0.00115066	0	0	0.48	NA	0.725
Bacteria/Patescibacteria/ABY1/Candidatus_Uhrbacteria/OTU_000500	0.0269566	0.00284235	0.00190162	0.07	0.484	0.3
Bacteria/Patescibacteria/ABY1/Candidatus_Uhrbacteria/OTU_001065	0.00812116	0.00308891	0	0.862	0.275	0.419
Bacteria/Patescibacteria/ABY1/Candidatus_Uhrbacteria/OTU_001128	0.00260454	0.000234597	0	0.228	NA	0.546
Bacteria/Patescibacteria/ABY1/Candidatus_Uhrbacteria/OTU_001299	0.00424008	0.000483901	0	0.087	NA	0.39
Bacteria/Patescibacteria/ABY1/Candidatus_Uhrbacteria/OTU_001387	0.00798707	0.000754683	0	0.069	NA	0.361
Bacteria/Patescibacteria/ABY1/Candidatus_Uhrbacteria/OTU_002111	0.000352535	0.000366771	0	0.621	NA	0.805
Bacteria/Patescibacteria/Gracilibacteria/Absconditabacteriales_(SR1)/OTU_003111	0.00245173	0.000381882	0	0.338	NA	0.632
Bacteria/Patescibacteria/Gracilibacteria/Candidatus_Peregrinibacteria/OTU_000421	0.0382561	0.0126861	0.00468824	0.309	0.038	0.218
Bacteria/Patescibacteria/Gracilibacteria/Candidatus_Peregrinibacteria/OTU_000788	0.0193755	0.00496145	0.00515504	0.035	0.565	0.529
Bacteria/Patescibacteria/Gracilibacteria/Candidatus_Peregrinibacteria/OTU_000957	0.00812041	0.00119848	0.00474231	0.074	0.04	1
Bacteria/Patescibacteria/Gracilibacteria/Candidatus_Peregrinibacteria/OTU_001160	0.00539492	0.000172877	0.00346177	0.315	0.04	0.821
Bacteria/Patescibacteria/Gracilibacteria/Candidatus_Peregrinibacteria/OTU_001411	0.0110503	0.00118848	0.000692353	0.184	0.635	0.432
Bacteria/Patescibacteria/Gracilibacteria/Candidatus_Peregrinibacteria/OTU_001836	0.00256128	0.00113011	0	0.885	0.635	0.707
Bacteria/Patescibacteria/Gracilibacteria/Candidatus_Peregrinibacteria/OTU_002140	0.00330656	0.000620648	0.000692353	0.485	0.635	0.515
Bacteria/Patescibacteria/Gracilibacteria/Candidatus_Peregrinibacteria/OTU_002774	0.00176125	0	0.00866692	0.48	0.001	0
Bacteria/Patescibacteria/Gracilibacteria/Candidatus_Peregrinibacteria/OTU_002795	0.00164673	0.000345752	0	0.309	NA	0.611
Bacteria/Patescibacteria/Gracilibacteria/Candidatus_Peribacteria/OTU_000261	0.0464678	0.00688264	0.00502821	0.326	0.89	0.606
Bacteria/Patescibacteria/Gracilibacteria/Candidatus_Peribacteria/OTU_000588	0.0247602	0.00472146	0.00357769	0.348	0.659	0.752
Bacteria/Patescibacteria/Gracilibacteria/Candidatus_Peribacteria/OTU_001390	0.00138114	0	0	0.48	NA	0.725
Bacteria/Patescibacteria/Gracilibacteria/Candidatus_Peribacteria/OTU_003290	0.00295565	0.000651208	0.000692353	0.759	0.635	0.631
Bacteria/Patescibacteria/Gracilibacteria/OTU_000141	0.109758	0.0136054	0.0190178	0.298	0.708	0.658
Bacteria/Patescibacteria/Gracilibacteria/OTU_000176	0.0660522	0.00813217	0.0150563	0.331	0.635	0.705
Bacteria/Patescibacteria/Gracilibacteria/OTU_000596	0.0283414	0.00740076	0.00190162	0.207	0.118	0.174
Bacteria/Patescibacteria/Gracilibacteria/OTU_000767	0.00762815	0.00316626	0.0293239	0.891	0	0
Bacteria/Patescibacteria/Gracilibacteria/OTU_001048	0.0110619	0.000841592	0	0.017	NA	0.229
Bacteria/Patescibacteria/Gracilibacteria/OTU_002289	0.00353725	0.000336617	0	0.228	NA	0.546
Bacteria/Patescibacteria/Kazania/OTU_001835	0.00376333	0.000942557	0.000692353	0.521	0.635	0.585
Bacteria/Patescibacteria/Kazania/OTU_002334	0.00374725	0.00271606	0	0.298	0.51	0.632
Bacteria/Patescibacteria/Microgenomatia/Candidatus_Beckwithbacteria/OTU_000194	0.110638	0.00347767	0.00939218	0.009	0.108	0.24
Bacteria/Patescibacteria/Microgenomatia/Candidatus_Beckwithbacteria/OTU_000263	0.106152	0.0262512	0.00965063	0.134	0.075	0.238
Bacteria/Patescibacteria/Microgenomatia/Candidatus_Beckwithbacteria/OTU_000870	0.0314037	0.00192109	0.0054464	0.216	0.022	0.702
Bacteria/Patescibacteria/Microgenomatia/Candidatus_Beckwithbacteria/OTU_002593	0.00461269	0.000295613	0.0286699	0.412	0	0
Bacteria/Patescibacteria/Microgenomatia/Candidatus_Beckwithbacteria/OTU_002740	0.0013773	0	0.000692353	0.383	NA	0.663
Bacteria/Patescibacteria/Microgenomatia/Candidatus_Collierbacteria/OTU_000574	0.0118372	0.0129419	0.0484021	0.001	0.008	0
Bacteria/Patescibacteria/Microgenomatia/Candidatus_Collierbacteria/OTU_000790	0.0135232	0.00193562	0	0.128	0.484	0.303
Bacteria/Patescibacteria/Microgenomatia/Candidatus_Collierbacteria/OTU_001235	0.00588841	0.00123745	0.00095081	0.286	0.635	0.446
Bacteria/Patescibacteria/Microgenomatia/Candidatus_Collierbacteria/OTU_002483	0.0045947	0.000518629	0.00174734	0.447	0.635	0.514
Bacteria/Patescibacteria/Microgenomatia/Candidatus_Pacebacteria/OTU_000013	1.12088	2.76156	0.0242918	0	0.347	0.304
Bacteria/Patescibacteria/Microgenomatia/Candidatus_Pacebacteria/OTU_000026	0.580596	0.015908	0.0764813	0.182	0.002	0.595
Bacteria/Patescibacteria/Microgenomatia/Candidatus_Pacebacteria/OTU_000259	0.0367311	0.00260133	0.00638546	0.279	0.662	0.624
Bacteria/Patescibacteria/Microgenomatia/Candidatus_Pacebacteria/OTU_000308	0.0303125	0.00587773	0.00522631	0.409	0.818	0.726
Bacteria/Patescibacteria/Microgenomatia/Candidatus_Pacebacteria/OTU_000635	0.0719533	0.206414	0	0.002	0.419	0.333
Bacteria/Patescibacteria/Microgenomatia/Candidatus_Pacebacteria/OTU_002493	0.00102563	0	0	0.383	NA	0.663
Bacteria/Patescibacteria/Microgenomatia/Candidatus_Woesebacteria/OTU_002930	0.00393132	0.000942557	0	0.478	0.635	0.451
Bacteria/Patescibacteria/Parcubacteria/Candidatus_Azambacteria/OTU_000043	0.804517	0.411912	0.0623319	0.87	0.104	0.322
Bacteria/Patescibacteria/Parcubacteria/Candidatus_Azambacteria/OTU_000077	0.364106	0.761505	0.00644583	0	0.295	0.262
Bacteria/Patescibacteria/Parcubacteria/Candidatus_Azambacteria/OTU_000142	0.67846	0.507184	0.0252489	0.222	0.271	0.293
Bacteria/Patescibacteria/Parcubacteria/Candidatus_Azambacteria/OTU_000149	0.244234	0.0839208	0.00525921	0.521	0.073	0.362
Bacteria/Patescibacteria/Parcubacteria/Candidatus_Azambacteria/OTU_000183	0.0776158	0.128565	0.00072526	0.001	0.31	0.103
Bacteria/Patescibacteria/Parcubacteria/Candidatus_Azambacteria/OTU_000443	0.0964038	0.0788949	0	0.177	0.261	0.331
Bacteria/Patescibacteria/Parcubacteria/Candidatus_Azambacteria/OTU_000845	0.0157137	0.00317604	0	0.112	0.484	0.309
Bacteria/Patescibacteria/Parcubacteria/Candidatus_Azambacteria/OTU_000991	0.00864155	0.00435661	0	0.577	0.196	0.367
Bacteria/Patescibacteria/Parcubacteria/Candidatus_Azambacteria/OTU_001049	0.00716834	0.0025403	0.00058818	0.409	0.484	0.448
Bacteria/Patescibacteria/Parcubacteria/Candidatus_Azambacteria/OTU_001051	0.201645	0.118832	0.00434131	0.511	0.211	0.128
Bacteria/Patescibacteria/Parcubacteria/Candidatus_Azambacteria/OTU_001179	0.0108021	0.00412546	0	0.659	0.404	0.497
Bacteria/Patescibacteria/Parcubacteria/Candidatus_Azambacteria/OTU_001518	0.0769864	0.111852	0.00269815	0.013	0.374	0.385
Bacteria/Patescibacteria/Parcubacteria/Candidatus_Azambacteria/OTU_001700	0.00492306	0.00176243	0	0.862	0.484	0.656
Bacteria/Patescibacteria/Parcubacteria/Candidatus_Azambacteria/OTU_002156	0.0721701	0.0551493	0.00515504	0.273	0.401	0.452
Bacteria/Patescibacteria/Parcubacteria/Candidatus_Azambacteria/OTU_002208	0.00644434	0.0017469	0	0.321	0.635	0.493
Bacteria/Patescibacteria/Parcubacteria/Candidatus_Azambacteria/OTU_002257	0.00876269	0.00394058	0	0.649	0.51	0.473
Bacteria/Patescibacteria/Parcubacteria/Candidatus_Azambacteria/OTU_002317	0.00067384	0.000369344	0	NA	NA	NA
Bacteria/Patescibacteria/Parcubacteria/Candidatus_Azambacteria/OTU_002410	0.00840036	0.0146614	0	0.004	0.374	0.51
Bacteria/Patescibacteria/Parcubacteria/Candidatus_Azambacteria/OTU_002675	0.0944783	0.0375574	0.00280232	0.596	0.3	0.243
Bacteria/Patescibacteria/Parcubacteria/Candidatus_Azambacteria/OTU_002709	0.153045	0.131598	0.00710678	0.062	0.177	0.307
Bacteria/Patescibacteria/Parcubacteria/Candidatus_Azambacteria/OTU_002741	0.0109363	0.00515756	0.00138471	0.923	0.415	0.576
Bacteria/Patescibacteria/Parcubacteria/Candidatus_Campbellbacteria/OTU_000098	0.0515263	0.0154877	0	0.612	0.224	0.561
Bacteria/Patescibacteria/Parcubacteria/Candidatus_Campbellbacteria/OTU_000238	0.021972	0.00241408	0.00484647	0.322	0.662	0.682
Bacteria/Patescibacteria/Parcubacteria/Candidatus_Campbellbacteria/OTU_002337	0.00196172	0.000455977	0.00138471	0.383	NA	0.663
Bacteria/Patescibacteria/Parcubacteria/Candidatus_Jorgensenbacteria/OTU_002992	0.00126899	0.0013839	0	NA	NA	NA
Bacteria/Patescibacteria/Parcubacteria/Candidatus_Kaiserbacteria/OTU_000604	0.0123933	0.0221325	0	0	0.233	0.368
Bacteria/Patescibacteria/Parcubacteria/Candidatus_Kaiserbacteria/OTU_000913	0.00629748	0.0082567	0.00036263	0.004	0.261	0.388
Bacteria/Patescibacteria/Parcubacteria/Candidatus_Kaiserbacteria/OTU_001006	0.00572947	0.00436373	0	0.642	0.275	0.451
Bacteria/Patescibacteria/Parcubacteria/Candidatus_Kaiserbacteria/OTU_001129	0.00886162	0.000592366	0.00058818	0.092	NA	0.398
Bacteria/Patescibacteria/Parcubacteria/Candidatus_Kaiserbacteria/OTU_001168	0.00892279	0.00787757	0	0.178	0.173	0.451
Bacteria/Patescibacteria/Parcubacteria/Candidatus_Kaiserbacteria/OTU_002167	0.000973786	0	0	0.48	NA	0.725
Bacteria/Patescibacteria/Parcubacteria/Candidatus_Kaiserbacteria/OTU_002341	0.00279919	0.000644248	0	0.203	NA	0.524
Bacteria/Patescibacteria/Parcubacteria/Candidatus_Kaiserbacteria/OTU_002490	0.00339412	0.00323084	0	0.445	0.369	0.546
Bacteria/Patescibacteria/Parcubacteria/Candidatus_Kaiserbacteria/OTU_002820	0.00274055	0.00653652	0	0.001	0.295	0.663
Bacteria/Patescibacteria/Parcubacteria/Candidatus_Kaiserbacteria/OTU_003043	0.00186608	0.000547852	0.00058818	0.383	NA	0.663
Bacteria/Patescibacteria/Parcubacteria/Candidatus_Moranbacteria/OTU_001927	0.000696033	0.000172877	0	0.621	NA	0.805
Bacteria/Patescibacteria/Parcubacteria/Candidatus_Moranbacteria/OTU_002251	0.00246346	0.000172877	0.000692353	0.278	NA	0.588
Bacteria/Patescibacteria/Parcubacteria/Candidatus_Nomurabacteria/OTU_000267	0.0218496	0.00135843	0.00207706	0.098	0.287	0.532
Bacteria/Patescibacteria/Parcubacteria/Candidatus_Nomurabacteria/OTU_000554	0.00736688	0.000569906	0.000692353	0.218	NA	0.537
Bacteria/Patescibacteria/Parcubacteria/Candidatus_Nomurabacteria/OTU_000639	0.0139237	0.00621087	0.00095081	0.274	0.196	0.171
Bacteria/Patescibacteria/Parcubacteria/Candidatus_Nomurabacteria/OTU_000877	0.0118741	0.00805941	0	0.883	0.237	0.526
Bacteria/Patescibacteria/Parcubacteria/Candidatus_Nomurabacteria/OTU_000904	0.00448883	0.00252736	0	0.883	0.484	0.473
Bacteria/Patescibacteria/Parcubacteria/Candidatus_Nomurabacteria/OTU_000936	0.00216091	0.00606229	0	0	0.295	NA
Bacteria/Patescibacteria/Parcubacteria/Candidatus_Nomurabacteria/OTU_001528	0.0104276	0.00415179	0	0.417	0.51	0.345
Bacteria/Patescibacteria/Parcubacteria/Candidatus_Nomurabacteria/OTU_002195	0.00175545	0.00262709	0	0.054	0.369	0.663
Bacteria/Patescibacteria/Parcubacteria/Candidatus_Nomurabacteria/OTU_003046	0.00268159	0	0	0.203	NA	0.524
Bacteria/Patescibacteria/Parcubacteria/Candidatus_Nomurabacteria/OTU_003135	0.00101962	0	0	0.621	NA	0.805
Bacteria/Patescibacteria/Parcubacteria/Candidatus_Portnoybacteria/OTU_000293	0.0706017	0.0679299	0.00186871	0.019	0.233	0.111
Bacteria/Patescibacteria/Parcubacteria/Candidatus_Staskawiczbacteria/OTU_000231	0.05735	0.0415832	0.0045285	0.18	0.373	0.208
Bacteria/Patescibacteria/Parcubacteria/Candidatus_Staskawiczbacteria/OTU_000638	0.0166236	0.00212892	0.00200579	0.06	0.635	0.288
Bacteria/Patescibacteria/Parcubacteria/Candidatus_Staskawiczbacteria/OTU_001544	0.00350085	0.000690951	0	0.228	NA	0.546
Bacteria/Patescibacteria/Parcubacteria/Candidatus_Staskawiczbacteria/OTU_003194	0.00365786	0.00111543	0.000692353	0.704	0.635	0.648
Bacteria/Patescibacteria/Parcubacteria/GWB1-42-6/OTU_002011	0.0031691	0.00538827	0.00058818	0	0.196	0.725
Bacteria/Patescibacteria/Parcubacteria/GWB1-42-6/OTU_002534	0.00454369	0.000102019	0	0.124	NA	0.44
Bacteria/Patescibacteria/Parcubacteria/OTU_000559	0.0209701	0.00301419	0	0.032	0.369	0.155
Bacteria/Patescibacteria/Parcubacteria/OTU_000801	0.0173826	0.00166849	0.00128053	0.231	0.635	0.511
Bacteria/Patescibacteria/Parcubacteria/Paceibacterales/Paceibacteraceae/Candidatus_Paceibacter/OTU_001036	0.00188494	0.00475623	0.00036263	0.004	0.45	0.805
Bacteria/Patescibacteria/Parcubacteria/Paceibacterales/Paceibacteraceae/Candidatus_Paceibacter/OTU_002783	0.00441867	0.000484306	0	0.124	NA	0.44
Bacteria/Patescibacteria/Parcubacteria/Paceibacterales/Paceibacteraceae/Candidatus_Paceibacter/OTU_003013	0.00110659	0.00152122	0	0.48	NA	0.725
Bacteria/Patescibacteria/WWE3/OTU_001018	0.0102311	0.0028197	0	0.264	0.484	0.414
Bacteria/Patescibacteria/WWE3/OTU_001935	0.00145037	0.00328614	0	0.019	0.369	0.725
Bacteria/Patescibacteria/WWE3/OTU_002352	0.00321247	0.00190859	0.000692353	0.833	0.635	0.565
Bacteria/Patescibacteria/WWE3/OTU_003257	0.00123863	0.00169761	0	0.289	0.635	0.805
Bacteria/Planctomycetes/OM190/OTU_000136	0.0243189	0	0	0.264	NA	0.576
Bacteria/Planctomycetes/Phycisphaerae/CCM11a/OTU_001302	0.00309645	0.00127161	0.00117636	0.833	0.635	0.565
Bacteria/Planctomycetes/Phycisphaerae/CCM11a/OTU_002063	0.00266439	0.000132578	0	0.621	NA	0.805
Bacteria/Planctomycetes/Phycisphaerae/CCM11a/OTU_002595	0.00152471	0	0	0.412	NA	0.682
Bacteria/Planctomycetes/Phycisphaerae/CCM11a/OTU_002691	0.00112609	0	0	0.48	NA	0.725
Bacteria/Planctomycetes/Phycisphaerae/CCM11a/OTU_002764	0.00225049	0.000336617	0	0.203	NA	0.524
Bacteria/Planctomycetes/Phycisphaerae/MSBL9/SG8-4/OTU_002952	0.00184391	0.00134307	0.00058818	0.561	0.635	0.725
Bacteria/Planctomycetes/Phycisphaerae/Phycisphaerales/Phycisphaeraceae/SM1A02/OTU_000139	0.0401868	0.000819163	0	0.27	NA	0.581
Bacteria/Planctomycetes/Phycisphaerae/Phycisphaerales/Phycisphaeraceae/uncultured/OTU_000902	0.000566617	0	0	0.48	NA	0.725
Bacteria/Planctomycetes/Phycisphaerae/Phycisphaerales/Phycisphaeraceae/uncultured/OTU_002405	0.000347346	0.000132578	0	NA	NA	NA
Bacteria/Planctomycetes/Pla4_lineage/OTU_001296	0.00759142	0.000286911	0.00186871	0.113	NA	0.426
Bacteria/Planctomycetes/Planctomycetacia/Pirellulales/Pirellulaceae/OTU_000650	0.00841663	0.000172877	0	0.171	NA	0.493
Bacteria/Planctomycetes/Planctomycetacia/Pirellulales/Pirellulaceae/OTU_001460	0.00321114	0.000943874	0	0.133	NA	0.451
Bacteria/Planctomycetes/Planctomycetacia/Pirellulales/Pirellulaceae/OTU_001834	0.00404465	0.000265157	0.00058818	0.194	NA	0.515
Bacteria/Planctomycetes/Planctomycetacia/Pirellulales/Pirellulaceae/OTU_001926	0.00677961	0.000604268	0.000692353	0.186	NA	0.508
Bacteria/Planctomycetes/Planctomycetacia/Pirellulales/Pirellulaceae/OTU_002514	0.00319573	0.00211638	0.00058818	0.902	0.635	0.622
Bacteria/Planctomycetes/Planctomycetacia/Pirellulales/Pirellulaceae/Pir4_lineage/OTU_000541	0.0205695	0.0150904	0.00058818	0.129	0.271	0.071
Bacteria/Planctomycetes/Planctomycetacia/Pirellulales/Pirellulaceae/Pir4_lineage/OTU_000909	0.0108094	0.000367176	0.00128053	0.074	NA	0.369
Bacteria/Planctomycetes/Planctomycetacia/Pirellulales/Pirellulaceae/Pir4_lineage/OTU_001502	0.00517822	0.000557996	0	0.042	NA	0.306
Bacteria/Planctomycetes/Planctomycetacia/Pirellulales/Pirellulaceae/Pir4_lineage/OTU_001686	0.00657837	0	0	0.556	NA	0.769
Bacteria/Planctomycetes/Planctomycetacia/Pirellulales/Pirellulaceae/Pir4_lineage/OTU_001878	0.00190342	0.000351727	0	0.309	NA	0.611
Bacteria/Planctomycetes/Planctomycetacia/Pirellulales/Pirellulaceae/Pir4_lineage/OTU_002227	0.0051164	0.0018041	0	0.478	0.635	0.451
Bacteria/Planctomycetes/Planctomycetacia/Pirellulales/Pirellulaceae/Pir4_lineage/OTU_002365	0.00222832	0.000274896	0	0.383	NA	0.663
Bacteria/Planctomycetes/Planctomycetacia/Pirellulales/Pirellulaceae/Pir4_lineage/OTU_002589	0.00252847	0.00011713	0	0.281	NA	0.59
Bacteria/Planctomycetes/Planctomycetacia/Pirellulales/Pirellulaceae/Pir4_lineage/OTU_002804	0.00162722	0	0	0.383	NA	0.663
Bacteria/Planctomycetes/Planctomycetacia/Pirellulales/Pirellulaceae/Pir4_lineage/OTU_002850	0.00242828	0.000249708	0.000692353	0.48	NA	0.725
Bacteria/Planctomycetes/Planctomycetacia/Pirellulales/Pirellulaceae/Pir4_lineage/OTU_002959	0.00133614	0.000234597	0	0.383	NA	0.663
Bacteria/Planctomycetes/Planctomycetacia/Pirellulales/Pirellulaceae/uncultured/OTU_002433	0.00315031	0.000204038	0.00058818	0.281	NA	0.59
Bacteria/Planctomycetes/Planctomycetacia/Pirellulales/Pirellulaceae/uncultured/OTU_002876	0.00170326	0	0.00036263	0.383	NA	0.663
Bacteria/Planctomycetes/Planctomycetacia/Planctomycetales/Gimesiaceae/Gimesia/OTU_000854	0.00792245	0.00236711	0	0.443	0.369	0.319
Bacteria/Planctomycetes/Planctomycetacia/Planctomycetales/Gimesiaceae/uncultured/OTU_000795	0.0126171	0.00216528	0.00072526	0.043	0.635	0.229
Bacteria/Planctomycetes/Planctomycetacia/Planctomycetales/Schlesneriaceae/Planctopirus/OTU_002339	0.00173315	0.000102019	0	0.383	NA	0.663
Bacteria/Poribacteria/OTU_001549	0.00560123	0.00011713	0	0.087	NA	0.39
Bacteria/Proteobacteria/Alphaproteobacteria/Acetobacterales/Acetobacterales_Incertae_Sedis/uncultured/OTU_000987	0.00831208	0.000978386	0	0.394	0.635	0.582
Bacteria/Proteobacteria/Alphaproteobacteria/Caulobacterales/Caulobacteraceae/Brevundimonas/OTU_000055	0.250198	0.657496	0.023107	0	0.173	0.644
Bacteria/Proteobacteria/Alphaproteobacteria/Caulobacterales/Caulobacteraceae/Brevundimonas/OTU_000072	0.180366	0.484178	0.0306766	0	0.183	0.972
Bacteria/Proteobacteria/Alphaproteobacteria/Caulobacterales/Caulobacteraceae/Brevundimonas/OTU_000612	0.0185579	0.0264053	0.00138471	0	0.115	0.398
Bacteria/Proteobacteria/Alphaproteobacteria/Caulobacterales/Caulobacteraceae/Caulobacter/OTU_000620	0.0165753	0.00175813	0.00880398	0.113	0	0.837
Bacteria/Proteobacteria/Alphaproteobacteria/Caulobacterales/Caulobacteraceae/Caulobacter/OTU_001059	0.00537608	0.009316	0.00881972	0.023	0.952	0.002
Bacteria/Proteobacteria/Alphaproteobacteria/Caulobacterales/Caulobacteraceae/OTU_000814	0.0106534	0.0025619	0.00058818	0.606	0.404	0.461
Bacteria/Proteobacteria/Alphaproteobacteria/Caulobacterales/Caulobacteraceae/Phenylobacterium/OTU_000488	0.0145074	0.0389195	0.00036263	0	0.058	0.611
Bacteria/Proteobacteria/Alphaproteobacteria/Caulobacterales/Caulobacteraceae/Phenylobacterium/OTU_002228	0.00221355	0.00329015	0	0.101	0.51	0.663
Bacteria/Proteobacteria/Alphaproteobacteria/Caulobacterales/Hyphomonadaceae/Hyphomonas/OTU_000354	0.02301	0.00707755	0.140145	0.88	0	0
Bacteria/Proteobacteria/Alphaproteobacteria/Caulobacterales/Hyphomonadaceae/Hyphomonas/OTU_000529	0.0203499	0.0139049	0.00164316	0.274	0.122	0.334
Bacteria/Proteobacteria/Alphaproteobacteria/Caulobacterales/Hyphomonadaceae/OTU_002982	0.00114953	0.0031938	0	0.003	0.404	0.805
Bacteria/Proteobacteria/Alphaproteobacteria/Caulobacterales/Hyphomonadaceae/SWB02/OTU_001152	0.00434346	0.000184673	0	0.318	NA	0.618
Bacteria/Proteobacteria/Alphaproteobacteria/Caulobacterales/Hyphomonadaceae/SWB02/OTU_002113	0.000116073	0	0	NA	NA	NA
Bacteria/Proteobacteria/Alphaproteobacteria/Caulobacterales/Hyphomonadaceae/SWB02/OTU_002924	0.000331577	0	0	NA	NA	NA
Bacteria/Proteobacteria/Alphaproteobacteria/Caulobacterales/Parvularculaceae/OTU_002962	0.00058625	0	0	0.621	NA	0.805
Bacteria/Proteobacteria/Alphaproteobacteria/Holosporales/Holosporaceae/uncultured/OTU_002688	0.00120649	0.00314313	0	0.003	0.404	0.805
Bacteria/Proteobacteria/Alphaproteobacteria/NRL2/OTU_000315	0.0159241	0.0428839	0.00058818	0.006	0.475	0.605
Bacteria/Proteobacteria/Alphaproteobacteria/OTU_000590	0.0102517	0.0180358	0	0	0.191	0.39
Bacteria/Proteobacteria/Alphaproteobacteria/OTU_000884	0.0140556	0.00621084	0	0.737	0.31	0.493
Bacteria/Proteobacteria/Alphaproteobacteria/OTU_002210	0.00227899	0.000769681	0	0.857	0.635	0.632
Bacteria/Proteobacteria/Alphaproteobacteria/Paracaedibacterales/Paracaedibacteraceae/OTU_002487	0.00135329	0.00171001	0	0.217	0.484	0.805
Bacteria/Proteobacteria/Alphaproteobacteria/Parvibaculales/Parvibaculaceae/Mf105b01/OTU_000864	0.0121033	0.00272889	0.000692353	0.229	0.484	0.394
Bacteria/Proteobacteria/Alphaproteobacteria/Parvibaculales/Parvibaculaceae/Parvibaculum/OTU_000037	0.445589	0.0487738	2.45917	0.209	0	0
Bacteria/Proteobacteria/Alphaproteobacteria/Parvibaculales/Parvibaculaceae/Parvibaculum/OTU_000928	0.0234507	0.000708913	0.204297	0.194	0	0
Bacteria/Proteobacteria/Alphaproteobacteria/Parvibaculales/Parvibaculaceae/Parvibaculum/OTU_001038	0.00254675	0	0	0.621	NA	0.805
Bacteria/Proteobacteria/Alphaproteobacteria/Parvibaculales/Parvibaculaceae/Parvibaculum/OTU_002592	0.00504209	0	0.0420465	0.25	0	0
Bacteria/Proteobacteria/Alphaproteobacteria/Reyranellales/Reyranellaceae/Reyranella/OTU_000785	0.00304439	0.000132578	0.0292011	0.48	0.001	0
Bacteria/Proteobacteria/Alphaproteobacteria/Reyranellales/Reyranellaceae/Reyranella/OTU_002617	0.00319554	0	0	0.466	NA	0.716
Bacteria/Proteobacteria/Alphaproteobacteria/Rhizobiales/A0839/OTU_002347	0.0104734	0.000184673	0	0.469	NA	0.718
Bacteria/Proteobacteria/Alphaproteobacteria/Rhizobiales/Beijerinckiaceae/Methylobacterium/OTU_000967	0.00843906	0.0212923	0.000692353	0	0.063	0.611
Bacteria/Proteobacteria/Alphaproteobacteria/Rhizobiales/Beijerinckiaceae/Methylocystis/OTU_002393	0.0019622	0	0	0.25	NA	0.565
Bacteria/Proteobacteria/Alphaproteobacteria/Rhizobiales/Devosiaceae/Devosia/OTU_001890	0.0009481	0.00275904	0	0.039	0.484	0.805
Bacteria/Proteobacteria/Alphaproteobacteria/Rhizobiales/Devosiaceae/OTU_001155	0.00254684	0	0.0293076	0.621	0	0
Bacteria/Proteobacteria/Alphaproteobacteria/Rhizobiales/Devosiaceae/OTU_002109	0.00118392	0	0	0.48	NA	0.725
Bacteria/Proteobacteria/Alphaproteobacteria/Rhizobiales/Hyphomicrobiaceae/Filomicrobium/OTU_000008	2.37007	0.159426	20.9688	0.067	0	0
Bacteria/Proteobacteria/Alphaproteobacteria/Rhizobiales/Hyphomicrobiaceae/Filomicrobium/OTU_000196	0.205353	0.0101699	1.76633	0.139	0	0
Bacteria/Proteobacteria/Alphaproteobacteria/Rhizobiales/Hyphomicrobiaceae/Filomicrobium/OTU_000607	0.0087477	0.000184673	0.0606554	0.124	0	0
Bacteria/Proteobacteria/Alphaproteobacteria/Rhizobiales/Hyphomicrobiaceae/Filomicrobium/OTU_000883	0.185123	0.00539354	0.808649	0.206	0	0
Bacteria/Proteobacteria/Alphaproteobacteria/Rhizobiales/Hyphomicrobiaceae/Filomicrobium/OTU_001762	0.545571	0.0115883	5.50605	0.12	0	0
Bacteria/Proteobacteria/Alphaproteobacteria/Rhizobiales/Hyphomicrobiaceae/Filomicrobium/OTU_001826	0.331655	0.0118479	3.72016	0.473	0.001	0
Bacteria/Proteobacteria/Alphaproteobacteria/Rhizobiales/Hyphomicrobiaceae/Filomicrobium/OTU_002588	0.135666	0.00350713	1.47335	0.411	0.001	0
Bacteria/Proteobacteria/Alphaproteobacteria/Rhizobiales/Hyphomicrobiaceae/Filomicrobium/OTU_003057	0.0320761	0.00120421	0.328938	0.403	0	0
Bacteria/Proteobacteria/Alphaproteobacteria/Rhizobiales/Hyphomicrobiaceae/Filomicrobium/OTU_003240	0.000802745	0	0.0029566	0.48	NA	0.725
Bacteria/Proteobacteria/Alphaproteobacteria/Rhizobiales/Hyphomicrobiaceae/Hyphomicrobium/OTU_002886	0.00808049	0.00113903	0	0.51	0.635	0.684
Bacteria/Proteobacteria/Alphaproteobacteria/Rhizobiales/Hyphomicrobiaceae/OTU_001284	0.000954959	0	0.00991937	NA	0.002	0
Bacteria/Proteobacteria/Alphaproteobacteria/Rhizobiales/Hyphomicrobiaceae/OTU_001536	0.00561518	0.00011713	0	0.244	NA	0.56
Bacteria/Proteobacteria/Alphaproteobacteria/Rhizobiales/Hyphomicrobiaceae/OTU_001611	0.00451468	0	0.00036263	0.556	NA	0.769
Bacteria/Proteobacteria/Alphaproteobacteria/Rhizobiales/Hyphomicrobiaceae/OTU_001658	0.000397105	0.00106558	0	0.045	0.635	NA
Bacteria/Proteobacteria/Alphaproteobacteria/Rhizobiales/Hyphomicrobiaceae/OTU_001856	0.013558	0.000184673	0.142193	0.203	0	0
Bacteria/Proteobacteria/Alphaproteobacteria/Rhizobiales/Hyphomicrobiaceae/OTU_002096	0.00139371	0.00373902	0	0.002	0.45	NA
Bacteria/Proteobacteria/Alphaproteobacteria/Rhizobiales/Hyphomicrobiaceae/OTU_003076	0.00141987	0	0.00476976	0.621	0.04	0.115
Bacteria/Proteobacteria/Alphaproteobacteria/Rhizobiales/Hyphomicrobiaceae/OTU_003190	0.00148329	0	0.0138494	NA	0	0
Bacteria/Proteobacteria/Alphaproteobacteria/Rhizobiales/Hyphomicrobiaceae/Pedomicrobium/OTU_001037	0.0106071	0.000369352	0	0.27	NA	0.581
Bacteria/Proteobacteria/Alphaproteobacteria/Rhizobiales/Hyphomicrobiaceae/Pedomicrobium/OTU_001183	0.00632183	0	0	0.468	NA	0.717
Bacteria/Proteobacteria/Alphaproteobacteria/Rhizobiales/Hyphomicrobiaceae/Pedomicrobium/OTU_001320	0.035041	0.00363274	0	0.55	0.557	0.702
Bacteria/Proteobacteria/Alphaproteobacteria/Rhizobiales/Hyphomicrobiaceae/Pedomicrobium/OTU_001929	0.00751563	0.000954353	0	0.533	0.635	0.688
Bacteria/Proteobacteria/Alphaproteobacteria/Rhizobiales/OTU_000829	0.00229338	0	0	0.621	NA	0.805
Bacteria/Proteobacteria/Alphaproteobacteria/Rhizobiales/OTU_001085	0.017465	0	0.165025	0.161	0	0
Bacteria/Proteobacteria/Alphaproteobacteria/Rhizobiales/OTU_001986	0.0108828	0	0	0.531	NA	0.755
Bacteria/Proteobacteria/Alphaproteobacteria/Rhizobiales/OTU_002089	0.00139853	0	0	0.383	NA	0.663
Bacteria/Proteobacteria/Alphaproteobacteria/Rhizobiales/OTU_002955	0.000837007	0	0	0.48	NA	0.725
Bacteria/Proteobacteria/Alphaproteobacteria/Rhizobiales/OTU_003226	0.000213294	9.1575e-05	0	0.621	NA	0.805
Bacteria/Proteobacteria/Alphaproteobacteria/Rhizobiales/Rhizobiaceae/Allorhizobium-Neorhizobium-Pararhizobium-Rhizobium/OTU_000688	0.00525645	0.0154491	0.00128053	0	0.18	0.739
Bacteria/Proteobacteria/Alphaproteobacteria/Rhizobiales/Rhizobiaceae/Allorhizobium-Neorhizobium-Pararhizobium-Rhizobium/OTU_001851	0.00379031	9.1575e-05	0	0.274	NA	0.584
Bacteria/Proteobacteria/Alphaproteobacteria/Rhizobiales/Rhizobiaceae/Allorhizobium-Neorhizobium-Pararhizobium-Rhizobium/OTU_002799	0.000332657	0	0	NA	NA	NA
Bacteria/Proteobacteria/Alphaproteobacteria/Rhizobiales/Rhizobiaceae/Aminobacter/OTU_003113	0.000984129	0.00255771	0	0.003	0.484	NA
Bacteria/Proteobacteria/Alphaproteobacteria/Rhizobiales/Rhizobiaceae/Hoeflea/OTU_000016	1.1257	0.480626	5.02545	0.478	0	0
Bacteria/Proteobacteria/Alphaproteobacteria/Rhizobiales/Rhizobiaceae/Hoeflea/OTU_000213	0.143536	0.00374643	1.10783	0.189	0	0
Bacteria/Proteobacteria/Alphaproteobacteria/Rhizobiales/Rhizobiaceae/Hoeflea/OTU_001676	0.114906	0.0526198	0.653539	0.4	0	0
Bacteria/Proteobacteria/Alphaproteobacteria/Rhizobiales/Rhizobiaceae/Hoeflea/OTU_001854	0.0122205	0.000472139	0.0565553	0.28	0	0
Bacteria/Proteobacteria/Alphaproteobacteria/Rhizobiales/Rhizobiaceae/Hoeflea/OTU_002446	0.0122962	0.00163337	0.0589449	0.556	0	0
Bacteria/Proteobacteria/Alphaproteobacteria/Rhizobiales/Rhizobiaceae/Mesorhizobium/OTU_000868	0.0167404	0.00151603	0.00344061	0.12	0.287	0.593
Bacteria/Proteobacteria/Alphaproteobacteria/Rhizobiales/Rhizobiaceae/OTU_000010	0.648778	0.00814758	0	0.463	0.487	0.708
Bacteria/Proteobacteria/Alphaproteobacteria/Rhizobiales/Rhizobiaceae/OTU_000429	0.0272796	0	0	0.566	NA	0.775
Bacteria/Proteobacteria/Alphaproteobacteria/Rhizobiales/Rhizobiaceae/OTU_001096	0.0192351	0	0	0.592	NA	0.789
Bacteria/Proteobacteria/Alphaproteobacteria/Rhizobiales/Rhizobiaceae/OTU_001322	0.0102875	0.0002831	0.075372	0.107	0	0
Bacteria/Proteobacteria/Alphaproteobacteria/Rhizobiales/Rhizobiaceae/OTU_001595	0.202566	0	0	0.587	NA	0.787
Bacteria/Proteobacteria/Alphaproteobacteria/Rhizobiales/Rhizobiaceae/OTU_001751	0.0217758	9.1575e-05	0	0.589	NA	0.788
Bacteria/Proteobacteria/Alphaproteobacteria/Rhizobiales/Rhizobiaceae/OTU_001921	0.000638403	0	0	0.621	NA	0.805
Bacteria/Proteobacteria/Alphaproteobacteria/Rhizobiales/Rhizobiaceae/OTU_002278	0.000464292	0	0	0.621	NA	0.805
Bacteria/Proteobacteria/Alphaproteobacteria/Rhizobiales/Rhizobiales_Incertae_Sedis/uncultured/OTU_001409	0.0215022	0.000769681	0	0.471	0.635	0.699
Bacteria/Proteobacteria/Alphaproteobacteria/Rhizobiales/Stappiaceae/Stappia/OTU_000543	0.0143285	0	0	0.571	NA	0.778
Bacteria/Proteobacteria/Alphaproteobacteria/Rhizobiales/Stappiaceae/Stappia/OTU_001206	0.0119705	0	0.00036263	0.57	NA	0.777
Bacteria/Proteobacteria/Alphaproteobacteria/Rhizobiales/Stappiaceae/Stappia/OTU_002066	0.00208941	0	0	0.547	NA	0.764
Bacteria/Proteobacteria/Alphaproteobacteria/Rhizobiales/Xanthobacteraceae/OTU_000287	0.0327504	0.00177897	0.00167607	0.021	NA	0.243
Bacteria/Proteobacteria/Alphaproteobacteria/Rhizobiales/Xanthobacteraceae/OTU_000916	0.0378192	0.000954353	0	0.467	0.635	0.705
Bacteria/Proteobacteria/Alphaproteobacteria/Rhizobiales/Xanthobacteraceae/OTU_002920	0.00417441	0.00167338	0.00058818	0.892	0.484	0.515
Bacteria/Proteobacteria/Alphaproteobacteria/Rhizobiales/Xanthobacteraceae/OTU_003284	0.000913503	0	0	0.48	NA	0.725
Bacteria/Proteobacteria/Alphaproteobacteria/Rhizobiales/Xanthobacteraceae/Pseudolabrys/OTU_001822	0.00200149	9.1575e-05	0	0.338	NA	0.632
Bacteria/Proteobacteria/Alphaproteobacteria/Rhizobiales/Xanthobacteraceae/uncultured/OTU_002003	0.00675263	0.000184673	0	0.401	NA	0.675
Bacteria/Proteobacteria/Alphaproteobacteria/Rhizobiales/Xanthobacteraceae/Xanthobacter/OTU_002996	0.00222458	0.000172877	0	0.25	NA	0.565
Bacteria/Proteobacteria/Alphaproteobacteria/Rhodobacterales/Rhodobacteraceae/Defluviimonas/OTU_002271	0.000693564	0	0	0.621	NA	0.805
Bacteria/Proteobacteria/Alphaproteobacteria/Rhodobacterales/Rhodobacteraceae/Defluviimonas/OTU_003264	0.000577351	0	0	0.48	NA	0.725
Bacteria/Proteobacteria/Alphaproteobacteria/Rhodobacterales/Rhodobacteraceae/OTU_000058	0.198584	0.00482585	0.00036263	0.235	0.45	0.537
Bacteria/Proteobacteria/Alphaproteobacteria/Rhodobacterales/Rhodobacteraceae/OTU_000386	0.0207276	0	0	0.297	NA	0.603
Bacteria/Proteobacteria/Alphaproteobacteria/Rhodobacterales/Rhodobacteraceae/OTU_000689	0.0267225	9.1575e-05	0	0.558	NA	0.77
Bacteria/Proteobacteria/Alphaproteobacteria/Rhodobacterales/Rhodobacteraceae/OTU_001816	0.00284789	0.00285901	0	0.298	0.369	0.676
Bacteria/Proteobacteria/Alphaproteobacteria/Rhodobacterales/Rhodobacteraceae/Roseovarius/OTU_000164	0.0281131	0.0808775	0.00190162	0.019	0.554	0.565
Bacteria/Proteobacteria/Alphaproteobacteria/Rhodobacterales/Rhodobacteraceae/Roseovarius/OTU_001177	0.00908977	0.0160884	0.00565475	0	0.513	0.016
Bacteria/Proteobacteria/Alphaproteobacteria/Rhodobacterales/Rhodobacteraceae/Roseovarius/OTU_001466	0.00582921	0	0	0.186	NA	0.508
Bacteria/Proteobacteria/Alphaproteobacteria/Rhodobacterales/Rhodobacteraceae/Roseovarius/OTU_002323	0.001876	0.00473403	0	0.067	0.635	0.805
Bacteria/Proteobacteria/Alphaproteobacteria/Rhodospirillales/Thalassospiraceae/Thalassospira/OTU_001127	0.0135697	0.000460927	0	0.057	NA	0.337
Bacteria/Proteobacteria/Alphaproteobacteria/Rhodovibrionales/Kiloniellaceae/uncultured/OTU_001786	0.00457631	0	0	0.133	NA	0.451
Bacteria/Proteobacteria/Alphaproteobacteria/Rickettsiales/Mitochondria/OTU_000225	0.0455514	0.00440092	0.00522631	0.209	0.553	0.598
Bacteria/Proteobacteria/Alphaproteobacteria/Sphingomonadales/Sphingomonadaceae/Novosphingobium/OTU_002209	0.00267735	0.00721865	0.000692353	0.003	0.404	0.805
Bacteria/Proteobacteria/Alphaproteobacteria/Sphingomonadales/Sphingomonadaceae/OTU_001072	0.0213416	0.00184116	0.00128053	0.518	0.635	0.706
Bacteria/Proteobacteria/Alphaproteobacteria/Sphingomonadales/Sphingomonadaceae/OTU_002234	0.001265	0.00196026	0	0.116	0.635	0.805
Bacteria/Proteobacteria/Alphaproteobacteria/Sphingomonadales/Sphingomonadaceae/OTU_002557	0.00569793	0.0143321	0	0.001	0.305	0.688
Bacteria/Proteobacteria/Alphaproteobacteria/Sphingomonadales/Sphingomonadaceae/OTU_002815	0.0135872	0.000769681	0	0.521	0.635	0.717
Bacteria/Proteobacteria/Alphaproteobacteria/Sphingomonadales/Sphingomonadaceae/OTU_003077	0.00136242	0.00168983	0	0.217	0.484	0.805
Bacteria/Proteobacteria/Alphaproteobacteria/Sphingomonadales/Sphingomonadaceae/OTU_003183	0.000720539	0.00050606	0	0.621	NA	0.805
Bacteria/Proteobacteria/Alphaproteobacteria/Sphingomonadales/Sphingomonadaceae/Porphyrobacter/OTU_000090	0.127159	0.0168732	0.0168773	0.316	1	0.616
Bacteria/Proteobacteria/Alphaproteobacteria/Sphingomonadales/Sphingomonadaceae/Rhizorhapis/OTU_001948	0.0170627	0.000769681	0	0.471	0.635	0.693
Bacteria/Proteobacteria/Alphaproteobacteria/Sphingomonadales/Sphingomonadaceae/Sphingobium/OTU_000561	0.0110404	0.0289283	0.00036263	0	0.147	0.449
Bacteria/Proteobacteria/Alphaproteobacteria/Sphingomonadales/Sphingomonadaceae/Sphingobium/OTU_001401	0.00279682	0.00592224	0.00036263	0.005	0.414	0.663
Bacteria/Proteobacteria/Alphaproteobacteria/Sphingomonadales/Sphingomonadaceae/Sphingobium/OTU_001568	0.0150737	0.029218	0.00271535	0	0.069	0.925
Bacteria/Proteobacteria/Alphaproteobacteria/Sphingomonadales/Sphingomonadaceae/Sphingobium/OTU_002311	0.000760145	0.00198771	0	0.045	0.635	NA
Bacteria/Proteobacteria/Alphaproteobacteria/Sphingomonadales/Sphingomonadaceae/Sphingomonas/OTU_001310	0.00232593	0.00166004	0.00276941	0.522	0.662	0.248
Bacteria/Proteobacteria/Alphaproteobacteria/Sphingomonadales/Sphingomonadaceae/Sphingomonas/OTU_001902	0.00140264	0.0021946	0	0.101	0.369	0.739
Bacteria/Proteobacteria/Alphaproteobacteria/Sphingomonadales/Sphingomonadaceae/Sphingopyxis/OTU_000344	0.0278777	0.0387133	0.040266	0.002	0.964	0.001
Bacteria/Proteobacteria/Alphaproteobacteria/Sphingomonadales/Sphingomonadaceae/Sphingopyxis/OTU_000576	0.0184561	0.0211509	0.00058818	0.106	0.403	0.588
Bacteria/Proteobacteria/Alphaproteobacteria/Sphingomonadales/Sphingomonadaceae/Sphingorhabdus/OTU_000107	0.116953	0.250484	0.00285243	0.018	0.521	0.392
Bacteria/Proteobacteria/Alphaproteobacteria/Sphingomonadales/Sphingomonadaceae/Sphingorhabdus/OTU_001925	0.0216284	0.000184673	0	0.44	NA	0.7
Bacteria/Proteobacteria/Deltaproteobacteria/Bdellovibrionales/Bdellovibrionaceae/OM27_clade/OTU_002266	0.00322126	0.000172877	0.00138471	0.281	NA	0.59
Bacteria/Proteobacteria/Deltaproteobacteria/Deltaproteobacteria_Incertae_Sedis/Syntrophorhabdaceae/Syntrophorhabdus/OTU_000777	0.0136513	0.00104106	0.00117636	0.032	NA	0.279
Bacteria/Proteobacteria/Deltaproteobacteria/Desulfarculales/Desulfarculaceae/Desulfatiglans/OTU_000156	0.0647756	0.0475676	0.057643	0.051	0.674	0.069
Bacteria/Proteobacteria/Deltaproteobacteria/Desulfarculales/Desulfarculaceae/Desulfatiglans/OTU_000166	0.102321	0.133646	0.0667205	0.003	0.542	0.418
Bacteria/Proteobacteria/Deltaproteobacteria/Desulfarculales/Desulfarculaceae/Desulfatiglans/OTU_000191	0.140713	0.0730263	0.0361825	0.762	0.336	0.435
Bacteria/Proteobacteria/Deltaproteobacteria/Desulfarculales/Desulfarculaceae/Desulfatiglans/OTU_000228	0.114016	0.0447333	0.00575892	0.356	0.104	0.047
Bacteria/Proteobacteria/Deltaproteobacteria/Desulfarculales/Desulfarculaceae/Desulfatiglans/OTU_000398	0.0660299	0.00975529	0.00105498	0.031	0.038	0.141
Bacteria/Proteobacteria/Deltaproteobacteria/Desulfarculales/Desulfarculaceae/Desulfatiglans/OTU_000433	0.0519498	0.0535635	0.00918235	0	0.069	0.373
Bacteria/Proteobacteria/Deltaproteobacteria/Desulfarculales/Desulfarculaceae/Desulfatiglans/OTU_000508	0.0424341	0.0199796	0.00095081	0.961	0.145	0.208
Bacteria/Proteobacteria/Deltaproteobacteria/Desulfarculales/Desulfarculaceae/Desulfatiglans/OTU_000577	0.0390991	0.0252416	0.00200579	0.307	0.149	0.067
Bacteria/Proteobacteria/Deltaproteobacteria/Desulfarculales/Desulfarculaceae/Desulfatiglans/OTU_000651	0.0355571	0.00634395	0.000692353	0.011	0.237	0.056
Bacteria/Proteobacteria/Deltaproteobacteria/Desulfarculales/Desulfarculaceae/Desulfatiglans/OTU_000843	0.0135028	0.000882152	0.00262688	0.115	NA	0.429
Bacteria/Proteobacteria/Deltaproteobacteria/Desulfarculales/Desulfarculaceae/Desulfatiglans/OTU_000856	0.0113596	0.000876178	0.00276941	0.17	0.287	0.72
Bacteria/Proteobacteria/Deltaproteobacteria/Desulfarculales/Desulfarculaceae/Desulfatiglans/OTU_000992	0.0280169	0.0130993	0.00131344	0.754	0.145	0.189
Bacteria/Proteobacteria/Deltaproteobacteria/Desulfarculales/Desulfarculaceae/Desulfatiglans/OTU_001151	0.00811778	0.000936867	0.00058818	0.147	NA	0.467
Bacteria/Proteobacteria/Deltaproteobacteria/Desulfarculales/Desulfarculaceae/Desulfatiglans/OTU_001417	0.00329635	0.00106091	0	0.596	0.635	0.584
Bacteria/Proteobacteria/Deltaproteobacteria/Desulfarculales/Desulfarculaceae/Desulfatiglans/OTU_001531	0.0155605	0.00499256	0.00138471	0.577	0.369	0.413
Bacteria/Proteobacteria/Deltaproteobacteria/Desulfarculales/Desulfarculaceae/Desulfatiglans/OTU_001545	0.015014	0.0041741	0.00262688	0.064	0.369	0.145
Bacteria/Proteobacteria/Deltaproteobacteria/Desulfarculales/Desulfarculaceae/Desulfatiglans/OTU_002059	0.00384609	0.000471583	0.00095081	0.237	NA	0.554
Bacteria/Proteobacteria/Deltaproteobacteria/Desulfarculales/Desulfarculaceae/Desulfatiglans/OTU_002162	0.007528	0.00348805	0.00036263	0.653	0.369	0.342
Bacteria/Proteobacteria/Deltaproteobacteria/Desulfarculales/Desulfarculaceae/Desulfatiglans/OTU_002233	0.0089173	0.00169773	0.00153899	0.174	0.635	0.388
Bacteria/Proteobacteria/Deltaproteobacteria/Desulfarculales/Desulfarculaceae/Desulfatiglans/OTU_002275	0.00299358	0.000169781	0	0.228	NA	0.546
Bacteria/Proteobacteria/Deltaproteobacteria/Desulfarculales/Desulfarculaceae/Desulfatiglans/OTU_002895	0.00108883	0	0.00036263	0.383	NA	0.663
Bacteria/Proteobacteria/Deltaproteobacteria/Desulfarculales/Desulfarculaceae/Desulfatiglans/OTU_003034	0.000525377	0	0	0.621	NA	0.805
Bacteria/Proteobacteria/Deltaproteobacteria/Desulfarculales/Desulfarculaceae/Desulfatiglans/OTU_003063	0.00434964	0	0	0.194	NA	0.515
Bacteria/Proteobacteria/Deltaproteobacteria/Desulfarculales/Desulfarculaceae/Desulfatiglans/OTU_003156	0.00234538	0.000367176	0	0.336	NA	0.631
Bacteria/Proteobacteria/Deltaproteobacteria/Desulfarculales/Desulfarculaceae/Desulfatiglans/OTU_003197	0.00610697	0.00136697	0.00058818	0.262	0.635	0.422
Bacteria/Proteobacteria/Deltaproteobacteria/Desulfarculales/Desulfarculaceae/Desulfocarbo/OTU_000152	0.137648	0.338434	0.139728	0	0.257	0
Bacteria/Proteobacteria/Deltaproteobacteria/Desulfarculales/Desulfarculaceae/Desulfocarbo/OTU_000221	0.0500283	0.0821351	0.0320236	0.008	0.634	0.115
Bacteria/Proteobacteria/Deltaproteobacteria/Desulfarculales/Desulfarculaceae/Desulfocarbo/OTU_000728	0.00815815	0.0195657	0.00937497	0	0.543	0.017
Bacteria/Proteobacteria/Deltaproteobacteria/Desulfarculales/Desulfarculaceae/Desulfocarbo/OTU_002206	0.00194697	0.00479853	0	0.061	0.635	0.805
Bacteria/Proteobacteria/Deltaproteobacteria/Desulfarculales/Desulfarculaceae/Desulfocarbo/OTU_002812	0.003887	0.0002831	0	0.107	NA	0.419
Bacteria/Proteobacteria/Deltaproteobacteria/Desulfarculales/Desulfarculaceae/uncultured/OTU_001016	0.0139482	0.00480396	0.000692353	0.37	0.313	0.179
Bacteria/Proteobacteria/Deltaproteobacteria/Desulfarculales/Desulfarculaceae/uncultured/OTU_002642	0.00415887	0.000499349	0	0.107	NA	0.419
Bacteria/Proteobacteria/Deltaproteobacteria/Desulfobacterales/Desulfobacteraceae/Desulfatiferula/OTU_000083	0.123609	0.00329441	0.00958878	0.511	0.117	0.775
Bacteria/Proteobacteria/Deltaproteobacteria/Desulfobacterales/Desulfobacteraceae/Desulfobacterium/OTU_001940	0.00132258	9.1575e-05	0	0.383	NA	0.663
Bacteria/Proteobacteria/Deltaproteobacteria/Desulfobacterales/Desulfobacteraceae/Desulfoconvexum/OTU_000400	0.0618303	0.100737	0.00058818	0	0.1	0.504
Bacteria/Proteobacteria/Deltaproteobacteria/Desulfobacterales/Desulfobacteraceae/Desulfoconvexum/OTU_001467	0.0171606	0.00560576	0.000692353	0.667	0.31	0.589
Bacteria/Proteobacteria/Deltaproteobacteria/Desulfobacterales/Desulfobacteraceae/OTU_000117	0.105704	0.0913232	0.758704	0	0	0
Bacteria/Proteobacteria/Deltaproteobacteria/Desulfobacterales/Desulfobacteraceae/OTU_000135	0.123823	0.0944364	0.305913	0.002	0.003	0
Bacteria/Proteobacteria/Deltaproteobacteria/Desulfobacterales/Desulfobacteraceae/OTU_000181	0.121641	0.00276208	0	0.148	0.51	0.451
Bacteria/Proteobacteria/Deltaproteobacteria/Desulfobacterales/Desulfobacteraceae/OTU_000208	0.0787483	0.0591225	0.0301033	0.011	0.283	0.829
Bacteria/Proteobacteria/Deltaproteobacteria/Desulfobacterales/Desulfobacteraceae/OTU_000294	0.0497375	0.0232218	0.0065938	0.962	0.343	0.628
Bacteria/Proteobacteria/Deltaproteobacteria/Desulfobacterales/Desulfobacteraceae/OTU_000349	0.0311616	0.0258588	0.00346177	0.286	0.045	0.64
Bacteria/Proteobacteria/Deltaproteobacteria/Desulfobacterales/Desulfobacteraceae/OTU_000378	0.045826	0.000560365	0	0.134	NA	0.452
Bacteria/Proteobacteria/Deltaproteobacteria/Desulfobacterales/Desulfobacteraceae/OTU_000412	0.0472942	0.0846886	0.0172336	0	0.132	0.99
Bacteria/Proteobacteria/Deltaproteobacteria/Desulfobacterales/Desulfobacteraceae/OTU_000483	0.092437	0.049442	0.0520299	0.531	0.973	0.695
Bacteria/Proteobacteria/Deltaproteobacteria/Desulfobacterales/Desulfobacteraceae/OTU_000511	0.0454942	0.00321193	0	0.149	0.369	0.421
Bacteria/Proteobacteria/Deltaproteobacteria/Desulfobacterales/Desulfobacteraceae/OTU_000579	0.0225154	0.0169978	0.0505833	0.074	0.059	0
Bacteria/Proteobacteria/Deltaproteobacteria/Desulfobacterales/Desulfobacteraceae/OTU_000608	0.0244677	0.0240075	0	0.066	0.21	0.444
Bacteria/Proteobacteria/Deltaproteobacteria/Desulfobacterales/Desulfobacteraceae/OTU_000617	0.0539927	0.100245	0.0481391	0	0.497	0.02
Bacteria/Proteobacteria/Deltaproteobacteria/Desulfobacterales/Desulfobacteraceae/OTU_000722	0.0219978	0.0298773	0.00456686	0.014	0.396	0.947
Bacteria/Proteobacteria/Deltaproteobacteria/Desulfobacterales/Desulfobacteraceae/OTU_000778	0.0444034	0.0583308	0	0.003	0.136	0.455
Bacteria/Proteobacteria/Deltaproteobacteria/Desulfobacterales/Desulfobacteraceae/OTU_000878	0.00966994	0.00398389	0.0866391	0.023	0	0
Bacteria/Proteobacteria/Deltaproteobacteria/Desulfobacterales/Desulfobacteraceae/OTU_000880	0.00398263	0.000172877	0.000692353	0.292	NA	0.598
Bacteria/Proteobacteria/Deltaproteobacteria/Desulfobacterales/Desulfobacteraceae/OTU_000886	0.0132003	0.00221574	0.00415413	0.309	0.553	0.734
Bacteria/Proteobacteria/Deltaproteobacteria/Desulfobacterales/Desulfobacteraceae/OTU_000908	0.0465727	0.0215072	0.00128053	0.724	0.101	0.119
Bacteria/Proteobacteria/Deltaproteobacteria/Desulfobacterales/Desulfobacteraceae/OTU_000940	0.00510916	0.000703792	0.0460846	0.383	0	0
Bacteria/Proteobacteria/Deltaproteobacteria/Desulfobacterales/Desulfobacteraceae/OTU_000950	0.00945256	0.000102019	0	0.146	NA	0.466
Bacteria/Proteobacteria/Deltaproteobacteria/Desulfobacterales/Desulfobacteraceae/OTU_000976	0.0157449	0.00211055	0.00138471	0.238	0.635	0.508
Bacteria/Proteobacteria/Deltaproteobacteria/Desulfobacterales/Desulfobacteraceae/OTU_000999	0.0017725	0.000132578	0.00036263	0.309	NA	0.611
Bacteria/Proteobacteria/Deltaproteobacteria/Desulfobacterales/Desulfobacteraceae/OTU_001026	0.025076	0.00333097	0.00138471	0.131	0.404	0.3
Bacteria/Proteobacteria/Deltaproteobacteria/Desulfobacterales/Desulfobacteraceae/OTU_001082	0.00956331	0.00793277	0.0117817	0.063	0.342	0.007
Bacteria/Proteobacteria/Deltaproteobacteria/Desulfobacterales/Desulfobacteraceae/OTU_001102	0.00595426	0	0.0640661	0.383	0	0
Bacteria/Proteobacteria/Deltaproteobacteria/Desulfobacterales/Desulfobacteraceae/OTU_001191	0.00990202	0.00236723	0.00058818	0.178	0.635	0.41
Bacteria/Proteobacteria/Deltaproteobacteria/Desulfobacterales/Desulfobacteraceae/OTU_001245	0.0103732	0.0135477	0	0.024	0.406	0.52
Bacteria/Proteobacteria/Deltaproteobacteria/Desulfobacterales/Desulfobacteraceae/OTU_001358	0.00461048	0.000184673	0	0.16	NA	0.481
Bacteria/Proteobacteria/Deltaproteobacteria/Desulfobacterales/Desulfobacteraceae/OTU_001431	0.0119678	0.000852753	0.0113808	0.043	0	0.127
Bacteria/Proteobacteria/Deltaproteobacteria/Desulfobacterales/Desulfobacteraceae/OTU_001437	0.00750233	0.00156279	0.00944623	0.505	0.03	0.189
Bacteria/Proteobacteria/Deltaproteobacteria/Desulfobacterales/Desulfobacteraceae/OTU_001591	0.00365663	0.00283464	0.00072526	0.485	0.51	0.546
Bacteria/Proteobacteria/Deltaproteobacteria/Desulfobacterales/Desulfobacteraceae/OTU_002029	0.00566333	0.00859341	0.000692353	0.006	0.336	0.509
Bacteria/Proteobacteria/Deltaproteobacteria/Desulfobacterales/Desulfobacteraceae/OTU_002150	0.00462961	0.000290007	0.00266524	0.16	0.04	0.68
Bacteria/Proteobacteria/Deltaproteobacteria/Desulfobacterales/Desulfobacteraceae/OTU_002809	0.000753407	0.000846713	0	0.561	0.635	0.725
Bacteria/Proteobacteria/Deltaproteobacteria/Desulfobacterales/Desulfobacteraceae/SEEP-SRB1/OTU_000185	0.0742651	0.0641925	0.134509	0	0.099	0
Bacteria/Proteobacteria/Deltaproteobacteria/Desulfobacterales/Desulfobacteraceae/SEEP-SRB1/OTU_000542	0.103958	0.0156117	0.0114137	0.208	0.581	0.487
Bacteria/Proteobacteria/Deltaproteobacteria/Desulfobacterales/Desulfobacteraceae/SEEP-SRB1/OTU_000723	0.011512	0.0032858	0	0.478	0.369	0.491
Bacteria/Proteobacteria/Deltaproteobacteria/Desulfobacterales/Desulfobacteraceae/SEEP-SRB1/OTU_000779	0.0134914	0.00227345	0.00174734	0.097	0.635	0.34
Bacteria/Proteobacteria/Deltaproteobacteria/Desulfobacterales/Desulfobacteraceae/SEEP-SRB1/OTU_000866	0.00611785	0.000873017	0	0.035	NA	0.287
Bacteria/Proteobacteria/Deltaproteobacteria/Desulfobacterales/Desulfobacteraceae/SEEP-SRB1/OTU_001350	0.00857005	0.000936463	0	0.018	NA	0.231
Bacteria/Proteobacteria/Deltaproteobacteria/Desulfobacterales/Desulfobacteraceae/SEEP-SRB1/OTU_001427	0.00939253	0.000844687	0.00058818	0.086	NA	0.389
Bacteria/Proteobacteria/Deltaproteobacteria/Desulfobacterales/Desulfobacteraceae/SEEP-SRB1/OTU_001483	0.00275307	0.000878846	0	0.278	NA	0.588
Bacteria/Proteobacteria/Deltaproteobacteria/Desulfobacterales/Desulfobacteraceae/SEEP-SRB1/OTU_002010	0.00401445	0	0	0.194	NA	0.515
Bacteria/Proteobacteria/Deltaproteobacteria/Desulfobacterales/Desulfobacteraceae/SEEP-SRB1/OTU_002243	0.000182097	0.000172877	0	NA	NA	NA
Bacteria/Proteobacteria/Deltaproteobacteria/Desulfobacterales/Desulfobacteraceae/SEEP-SRB1/OTU_002388	6.32429e-05	0	0	NA	NA	NA
Bacteria/Proteobacteria/Deltaproteobacteria/Desulfobacterales/Desulfobacteraceae/SEEP-SRB1/OTU_002427	0.00566874	0.00188123	0.00058818	0.774	0.635	0.388
Bacteria/Proteobacteria/Deltaproteobacteria/Desulfobacterales/Desulfobacteraceae/SEEP-SRB1/OTU_002480	0.00868121	0.000876065	0	0.085	0.635	0.276
Bacteria/Proteobacteria/Deltaproteobacteria/Desulfobacterales/Desulfobacteraceae/SEEP-SRB1/OTU_002707	0.00365779	0.000357549	0.00036263	0.309	NA	0.611
Bacteria/Proteobacteria/Deltaproteobacteria/Desulfobacterales/Desulfobacteraceae/SEEP-SRB1/OTU_003097	0.00862208	0.000576698	0.00036263	0.09	NA	0.394
Bacteria/Proteobacteria/Deltaproteobacteria/Desulfobacterales/Desulfobacteraceae/Sva0081_sediment_group/OTU_002736	0.000415381	0.000274896	0	NA	NA	NA
Bacteria/Proteobacteria/Deltaproteobacteria/Desulfobacterales/Desulfobacteraceae/uncultured/OTU_000507	0.0383264	0.00103214	0	0.138	NA	0.457
Bacteria/Proteobacteria/Deltaproteobacteria/Desulfobacterales/Desulfobacteraceae/uncultured/OTU_000656	0.00729975	0.000518629	0.000692353	0.379	0.635	0.569
Bacteria/Proteobacteria/Deltaproteobacteria/Desulfobacterales/Desulfobacteraceae/uncultured/OTU_000949	0.012316	0.0112466	0.000692353	0.068	0.32	0.304
Bacteria/Proteobacteria/Deltaproteobacteria/Desulfobacterales/Desulfobacteraceae/uncultured/OTU_001361	0.00869857	0.00259673	0.00095081	0.489	0.369	0.373
Bacteria/Proteobacteria/Deltaproteobacteria/Desulfobacterales/Desulfobacteraceae/uncultured/OTU_001371	0.0105813	0.00380499	0.00285243	0.549	1	0.758
Bacteria/Proteobacteria/Deltaproteobacteria/Desulfobacterales/Desulfobacteraceae/uncultured/OTU_002221	0.0113531	0.0032692	0.00058818	0.687	0.538	0.614
Bacteria/Proteobacteria/Deltaproteobacteria/Desulfobacterales/Desulfobacteraceae/uncultured/OTU_002473	0.00102154	0.000172877	0.000692353	0.48	NA	0.725
Bacteria/Proteobacteria/Deltaproteobacteria/Desulfobacterales/Desulfobacteraceae/uncultured/OTU_002700	0.00228906	0.000547852	0.000692353	0.309	NA	0.611
Bacteria/Proteobacteria/Deltaproteobacteria/Desulfobacterales/Desulfobulbaceae/Desulfocapsa/OTU_000067	0.936277	0.170019	0.00276941	0.462	0.154	0.578
Bacteria/Proteobacteria/Deltaproteobacteria/Desulfobacterales/Desulfobulbaceae/Desulfocapsa/OTU_000226	0.0872164	0.00705808	0	0.271	0.342	0.529
Bacteria/Proteobacteria/Deltaproteobacteria/Desulfobacterales/Desulfobulbaceae/Desulfocapsa/OTU_000680	0.0331551	0.00343016	0.00095081	0.09	0.275	0.293
Bacteria/Proteobacteria/Deltaproteobacteria/Desulfobacterales/Desulfobulbaceae/Desulfurivibrio/OTU_000047	0.231985	0.0186989	2.49041	0.82	0	0
Bacteria/Proteobacteria/Deltaproteobacteria/Desulfobacterales/Desulfobulbaceae/Desulfurivibrio/OTU_000113	0.0912598	0.264952	0.00131344	0.001	0.374	0.604
Bacteria/Proteobacteria/Deltaproteobacteria/Desulfobacterales/Desulfobulbaceae/Desulfurivibrio/OTU_000519	0.0392343	0.0424332	0.0764417	0	0.351	0
Bacteria/Proteobacteria/Deltaproteobacteria/Desulfobacterales/Desulfobulbaceae/Desulfurivibrio/OTU_001452	0.00846027	0.00779927	0.0490232	0	0.001	0
Bacteria/Proteobacteria/Deltaproteobacteria/Desulfobacterales/Desulfobulbaceae/Desulfurivibrio/OTU_001679	0.00803675	0.000132578	0.0792356	0.25	0	0
Bacteria/Proteobacteria/Deltaproteobacteria/Desulfobacterales/Desulfobulbaceae/Desulfurivibrio/OTU_002203	0.000235544	0	0.0025055	NA	0.04	0
Bacteria/Proteobacteria/Deltaproteobacteria/Desulfobacterales/Desulfobulbaceae/Desulfurivibrio/OTU_002434	0.0020901	0	0.0253884	NA	0	0
Bacteria/Proteobacteria/Deltaproteobacteria/Desulfobacterales/Desulfobulbaceae/Desulfurivibrio/OTU_003079	0.0017695	0	0.0220184	NA	0.001	0
Bacteria/Proteobacteria/Deltaproteobacteria/Desulfobacterales/Desulfobulbaceae/MSBL7/OTU_000012	2.88233	0.194948	0.381276	0.383	0.563	0.707
Bacteria/Proteobacteria/Deltaproteobacteria/Desulfobacterales/Desulfobulbaceae/MSBL7/OTU_000074	0.236436	0.0143718	0.0186896	0.336	0.867	0.641
Bacteria/Proteobacteria/Deltaproteobacteria/Desulfobacterales/Desulfobulbaceae/MSBL7/OTU_000733	0.0189088	0.000132578	0	0.153	NA	0.474
Bacteria/Proteobacteria/Deltaproteobacteria/Desulfobacterales/Desulfobulbaceae/MSBL7/OTU_000901	0.0254167	0.00205477	0.00128053	0.42	0.484	0.647
Bacteria/Proteobacteria/Deltaproteobacteria/Desulfobacterales/Desulfobulbaceae/MSBL7/OTU_001055	0.0254676	0.00662992	0.0151777	0.592	0.315	0.83
Bacteria/Proteobacteria/Deltaproteobacteria/Desulfobacterales/Desulfobulbaceae/OTU_000053	0.339882	0.0637632	0.0848469	0.445	0.735	0.762
Bacteria/Proteobacteria/Deltaproteobacteria/Desulfobacterales/Desulfobulbaceae/OTU_000427	0.0535286	0.00283851	0.00276941	0.48	0.553	0.741
Bacteria/Proteobacteria/Deltaproteobacteria/Desulfobacterales/Desulfobulbaceae/OTU_001407	0.00669977	0.000830952	0	0.209	0.635	0.393
Bacteria/Proteobacteria/Deltaproteobacteria/Desulfobacterales/Desulfobulbaceae/OTU_003233	0.00158078	0.000102019	0.00762764	0.48	NA	0
Bacteria/Proteobacteria/Deltaproteobacteria/Desulfobacterales/Desulfobulbaceae/uncultured/OTU_000381	0.174878	0.00184981	0	0.477	0.635	0.721
Bacteria/Proteobacteria/Deltaproteobacteria/Desulfobacterales/Desulfobulbaceae/uncultured/OTU_000660	0.0936968	0.000489208	0	0.433	NA	0.696
Bacteria/Proteobacteria/Deltaproteobacteria/Desulfobacterales/Desulfobulbaceae/uncultured/OTU_000852	0.0103731	0.0010218	0	0.204	0.635	0.45
Bacteria/Proteobacteria/Deltaproteobacteria/Desulfobacterales/Desulfobulbaceae/uncultured/OTU_000985	0.00200748	0	0	0.338	NA	0.632
Bacteria/Proteobacteria/Deltaproteobacteria/Desulfobacterales/Desulfobulbaceae/uncultured/OTU_001020	0.0187264	0.000264452	0	0.481	NA	0.725
Bacteria/Proteobacteria/Deltaproteobacteria/Desulfobacterales/Desulfobulbaceae/uncultured/OTU_001546	0.00717148	0.00018315	0	0.162	NA	0.483
Bacteria/Proteobacteria/Deltaproteobacteria/Desulfovibrionales/Desulfomicrobiaceae/Desulfomicrobium/OTU_000015	2.4127	0.92464	0.0301087	0.814	0.033	0.624
Bacteria/Proteobacteria/Deltaproteobacteria/Desulfovibrionales/Desulfomicrobiaceae/Desulfomicrobium/OTU_000912	0.266959	0.0410637	0.00685227	0.64	0.241	0.755
Bacteria/Proteobacteria/Deltaproteobacteria/Desulfovibrionales/Desulfomicrobiaceae/Desulfomicrobium/OTU_001651	0.0117659	0.0008493	0	0.53	0.635	0.716
Bacteria/Proteobacteria/Deltaproteobacteria/Desulfovibrionales/Desulfomicrobiaceae/Desulfomicrobium/OTU_001753	0.0790643	0.0634055	0.00131344	0.428	0.194	0.623
Bacteria/Proteobacteria/Deltaproteobacteria/Desulfovibrionales/Desulfomicrobiaceae/Desulfomicrobium/OTU_003103	0.00687729	0	0	0.48	NA	0.725
Bacteria/Proteobacteria/Deltaproteobacteria/Desulfovibrionales/Desulfovibrionaceae/Desulfocurvus/OTU_000087	0.666455	0.120868	0.0180341	0.428	0.159	0.564
Bacteria/Proteobacteria/Deltaproteobacteria/Desulfovibrionales/Desulfovibrionaceae/Desulfocurvus/OTU_000170	0.299681	0.0478849	0.00415413	0.488	0.226	0.629
Bacteria/Proteobacteria/Deltaproteobacteria/Desulfovibrionales/Desulfovibrionaceae/Desulfocurvus/OTU_001406	0.0314139	0.00670823	0	0.653	0.314	0.703
Bacteria/Proteobacteria/Deltaproteobacteria/Desulfovibrionales/Desulfovibrionaceae/Desulfocurvus/OTU_002200	0.0868136	0.0116587	0.00346177	0.465	0.554	0.659
Bacteria/Proteobacteria/Deltaproteobacteria/Desulfovibrionales/Desulfovibrionaceae/Desulfocurvus/OTU_002546	0.00362223	0	0	0.472	NA	0.72
Bacteria/Proteobacteria/Deltaproteobacteria/Desulfovibrionales/Desulfovibrionaceae/Desulfovibrio/OTU_000066	0.652699	0.602164	0.0207455	0.064	0.115	0.408
Bacteria/Proteobacteria/Deltaproteobacteria/Desulfovibrionales/Desulfovibrionaceae/Desulfovibrio/OTU_000201	0.0574822	0.00576714	0.0090006	0.185	0.613	0.592
Bacteria/Proteobacteria/Deltaproteobacteria/Desulfovibrionales/Desulfovibrionaceae/Desulfovibrio/OTU_000229	0.0413987	0.00128093	0	0.217	0.635	0.521
Bacteria/Proteobacteria/Deltaproteobacteria/Desulfovibrionales/Desulfovibrionaceae/Desulfovibrio/OTU_000363	0.0744742	0.0157223	0	0.176	0.032	0.287
Bacteria/Proteobacteria/Deltaproteobacteria/Desulfovibrionales/Desulfovibrionaceae/Desulfovibrio/OTU_000640	0.043337	0.005788	0.000692353	0.132	0.313	0.356
Bacteria/Proteobacteria/Deltaproteobacteria/Desulfovibrionales/Desulfovibrionaceae/Desulfovibrio/OTU_002923	0.00479706	0.00102086	0	0.223	NA	0.542
Bacteria/Proteobacteria/Deltaproteobacteria/Desulfovibrionales/Desulfovibrionaceae/Desulfovibrio/OTU_003006	0.00808228	0.0118335	0	0.002	0.237	0.451
Bacteria/Proteobacteria/Deltaproteobacteria/Desulfuromonadales/Desulfuromonadaceae/Desulfuromonas/OTU_000188	0.0389259	0.113639	0.00108789	0.003	0.443	0.614
Bacteria/Proteobacteria/Deltaproteobacteria/Desulfuromonadales/OTU_000567	0.00721292	0.0129803	0	0.012	0.467	0.515
Bacteria/Proteobacteria/Deltaproteobacteria/FW113/OTU_001230	0.00244828	0.000671712	0.014133	0.48	0.004	0
Bacteria/Proteobacteria/Deltaproteobacteria/FW113/OTU_002335	0.0041225	0	0.00072526	0.152	NA	0.473
Bacteria/Proteobacteria/Deltaproteobacteria/FW113/OTU_002765	0.000766398	0.000321168	0	0.48	NA	0.725
Bacteria/Proteobacteria/Deltaproteobacteria/MBNT15/OTU_001706	0.0102453	0.000738613	0	0.228	NA	0.546
Bacteria/Proteobacteria/Deltaproteobacteria/Myxococcales/Blfdi19/OTU_001556	0.00280729	0	0	0.194	NA	0.515
Bacteria/Proteobacteria/Deltaproteobacteria/Myxococcales/Blfdi19/OTU_003000	0.00201576	0	0	0.338	NA	0.632
Bacteria/Proteobacteria/Deltaproteobacteria/Myxococcales/Eel-36e1D6/OTU_001780	0.00205168	9.1575e-05	0.0104629	0.383	NA	0
Bacteria/Proteobacteria/Deltaproteobacteria/Myxococcales/Eel-36e1D6/OTU_002287	0.00644124	0.000659359	0.00200579	0.081	NA	0.38
Bacteria/Proteobacteria/Deltaproteobacteria/Myxococcales/Eel-36e1D6/OTU_002800	0.00202977	0.000102019	0	0.309	NA	0.611
Bacteria/Proteobacteria/Deltaproteobacteria/Myxococcales/MSB-4B10/OTU_002872	0.000635733	0.000169781	0	NA	NA	NA
Bacteria/Proteobacteria/Deltaproteobacteria/Myxococcales/OTU_000234	0.0280981	0.012717	0.20361	0.122	0	0
Bacteria/Proteobacteria/Deltaproteobacteria/Myxococcales/OTU_000317	0.0205428	0.00326017	0.0529218	0.204	0	0
Bacteria/Proteobacteria/Deltaproteobacteria/Myxococcales/OTU_002178	0.00125002	0	0	0.309	NA	0.611
Bacteria/Proteobacteria/Deltaproteobacteria/Myxococcales/Phaselicystidaceae/Phaselicystis/OTU_000290	0.0222763	0.0028492	0.215623	1	0	0
Bacteria/Proteobacteria/Deltaproteobacteria/Myxococcales/PS-B29/OTU_001442	0.0062923	0.000806981	0.00212717	0.07	0.04	0.898
Bacteria/Proteobacteria/Deltaproteobacteria/Myxococcales/PS-B29/OTU_001846	0.00709686	0.000356327	0	0.06	NA	0.343
Bacteria/Proteobacteria/Deltaproteobacteria/Myxococcales/PS-B29/OTU_002701	0.00278762	0.000366771	0.000692353	0.203	NA	0.524
Bacteria/Proteobacteria/Deltaproteobacteria/Myxococcales/UASB-TL25/OTU_000275	0.0319729	0.0046384	0.00174734	0.309	0.275	0.523
Bacteria/Proteobacteria/Deltaproteobacteria/Myxococcales/UASB-TL25/OTU_000644	0.00499537	0	0	0.358	NA	0.646
Bacteria/Proteobacteria/Deltaproteobacteria/Myxococcales/UASB-TL25/OTU_003019	0.00078803	0	0	0.621	NA	0.805
Bacteria/Proteobacteria/Deltaproteobacteria/Myxococcales/uncultured/OTU_002608	0.00087517	0.000172877	0	0.621	NA	0.805
Bacteria/Proteobacteria/Deltaproteobacteria/Myxococcales/VHS-B3-70/OTU_001850	0.00313469	0.00218555	0.00411576	0.168	0.789	0.248
Bacteria/Proteobacteria/Deltaproteobacteria/Myxococcales/VHS-B4-70/OTU_000492	0.0221374	0.0252873	0.00036263	0.022	0.381	0.199
Bacteria/Proteobacteria/Deltaproteobacteria/Myxococcales/VHS-B4-70/OTU_000666	0.00672632	0	0.0710838	0.383	0	0
Bacteria/Proteobacteria/Deltaproteobacteria/Myxococcales/VHS-B4-70/OTU_002034	0.00246451	0	0	0.338	NA	0.632
Bacteria/Proteobacteria/Deltaproteobacteria/NKB15/OTU_000408	0.0322498	0.00722507	0.00307798	0.299	0.313	0.435
Bacteria/Proteobacteria/Deltaproteobacteria/NKB15/OTU_002041	0.00100744	0	0	0.48	NA	0.725
Bacteria/Proteobacteria/Deltaproteobacteria/OTU_001268	0.00357158	0.000745982	0.00138471	0.339	NA	0.633
Bacteria/Proteobacteria/Deltaproteobacteria/OTU_002790	0.00123292	0.000172877	0	0.48	NA	0.725
Bacteria/Proteobacteria/Deltaproteobacteria/SAR324_clade(Marine_group_B)/OTU_000307	0.0191423	0.0015413	0.114998	0.363	0	0
Bacteria/Proteobacteria/Deltaproteobacteria/SAR324_clade(Marine_group_B)/OTU_000564	0.0124249	0.000635759	0.000692353	0.511	0.635	0.705
Bacteria/Proteobacteria/Deltaproteobacteria/SAR324_clade(Marine_group_B)/OTU_000989	0.0118836	0.000132578	0.0148425	0.185	0	0.201
Bacteria/Proteobacteria/Deltaproteobacteria/SAR324_clade(Marine_group_B)/OTU_001017	0.00988441	0.00208021	0.00186871	0.338	0.484	0.416
Bacteria/Proteobacteria/Deltaproteobacteria/SAR324_clade(Marine_group_B)/OTU_002032	0.00517079	0.000539648	0	0.453	NA	0.708
Bacteria/Proteobacteria/Deltaproteobacteria/SAR324_clade(Marine_group_B)/OTU_002999	0.00457047	0.000321168	0	0.161	NA	0.482
Bacteria/Proteobacteria/Deltaproteobacteria/SAR324_clade(Marine_group_B)/OTU_003138	0.00138083	0	0	0.383	NA	0.663
Bacteria/Proteobacteria/Deltaproteobacteria/Sva0485/OTU_000289	0.117448	0.0611034	0.0247422	0.791	0.259	0.488
Bacteria/Proteobacteria/Deltaproteobacteria/Sva0485/OTU_000601	0.0250394	0.00365913	0.00036263	0.082	0.369	0.271
Bacteria/Proteobacteria/Deltaproteobacteria/Sva0485/OTU_000754	0.00826561	0.00116493	0.00117636	0.021	NA	0.242
Bacteria/Proteobacteria/Deltaproteobacteria/Sva0485/OTU_001238	0.00603522	0.00261974	0	0.674	0.484	0.409
Bacteria/Proteobacteria/Deltaproteobacteria/Sva0485/OTU_001312	0.00747009	0.00665836	0.00036263	0.237	0.369	0.352
Bacteria/Proteobacteria/Deltaproteobacteria/Sva0485/OTU_001391	0.00842432	0.00237417	0.00058818	0.5	0.369	0.341
Bacteria/Proteobacteria/Deltaproteobacteria/Sva0485/OTU_001394	0.0114172	0.0045855	0	0.407	0.404	0.25
Bacteria/Proteobacteria/Deltaproteobacteria/Sva0485/OTU_001569	0.00344273	0.00342139	0	0.168	0.51	0.611
Bacteria/Proteobacteria/Deltaproteobacteria/Sva0485/OTU_001575	0.00288356	0.00512413	0.000692353	0	0.234	0.725
Bacteria/Proteobacteria/Deltaproteobacteria/Sva0485/OTU_002409	0.00866059	0.01001	0.00138471	0.08	0.393	0.472
Bacteria/Proteobacteria/Deltaproteobacteria/Sva0485/OTU_002767	0.00134037	0	0.00036263	0.383	NA	0.663
Bacteria/Proteobacteria/Deltaproteobacteria/Sva0485/OTU_003175	0.00313637	0.0006456	0	0.203	NA	0.524
Bacteria/Proteobacteria/Deltaproteobacteria/Sva0485/OTU_003253	0.00307641	0	0	0.361	NA	0.648
Bacteria/Proteobacteria/Deltaproteobacteria/Syntrophobacterales/Syntrophaceae/Desulfobacca/OTU_001109	0.0136712	0.00818039	0.00164316	0.634	0.318	0.239
Bacteria/Proteobacteria/Deltaproteobacteria/Syntrophobacterales/Syntrophaceae/Desulfobacca/OTU_003021	0.00268894	0.000326172	0	0.203	NA	0.524
Bacteria/Proteobacteria/Deltaproteobacteria/Syntrophobacterales/Syntrophaceae/Desulfomonile/OTU_002327	0.00378651	0.00046625	0	0.194	NA	0.515
Bacteria/Proteobacteria/Deltaproteobacteria/Syntrophobacterales/Syntrophaceae/Desulfomonile/OTU_002498	0.00125103	0	0	0.621	NA	0.805
Bacteria/Proteobacteria/Deltaproteobacteria/Syntrophobacterales/Syntrophaceae/Syntrophus/OTU_000025	2.66979	0.850596	0.188708	0.324	0.134	0.244
Bacteria/Proteobacteria/Deltaproteobacteria/Syntrophobacterales/Syntrophaceae/Syntrophus/OTU_000040	0.565457	0.0413423	0.0111011	0.142	0.129	0.412
Bacteria/Proteobacteria/Deltaproteobacteria/Syntrophobacterales/Syntrophaceae/Syntrophus/OTU_000048	0.770156	0.570281	0.343826	0.046	0.427	0.959
Bacteria/Proteobacteria/Deltaproteobacteria/Syntrophobacterales/Syntrophaceae/Syntrophus/OTU_000151	0.275371	0.027478	0.0108215	0.065	0.064	0.284
Bacteria/Proteobacteria/Deltaproteobacteria/Syntrophobacterales/Syntrophaceae/Syntrophus/OTU_000162	0.187718	0.0624336	0.0129871	0.357	0.133	0.236
Bacteria/Proteobacteria/Deltaproteobacteria/Syntrophobacterales/Syntrophaceae/Syntrophus/OTU_000379	0.096687	0.0111208	0.00226425	0.041	0.035	0.184
Bacteria/Proteobacteria/Deltaproteobacteria/Syntrophobacterales/Syntrophaceae/Syntrophus/OTU_000568	0.0196863	0.00225808	0.00153899	0.095	0.484	0.313
Bacteria/Proteobacteria/Deltaproteobacteria/Syntrophobacterales/Syntrophaceae/Syntrophus/OTU_000685	0.0208624	0.0153942	0.00117636	0.264	0.365	0.18
Bacteria/Proteobacteria/Deltaproteobacteria/Syntrophobacterales/Syntrophaceae/Syntrophus/OTU_000738	0.0343169	0.00662717	0.00058818	0.118	0.213	0.158
Bacteria/Proteobacteria/Deltaproteobacteria/Syntrophobacterales/Syntrophaceae/Syntrophus/OTU_000747	0.014743	0.00558571	0.00036263	1	0.108	0.451
Bacteria/Proteobacteria/Deltaproteobacteria/Syntrophobacterales/Syntrophaceae/Syntrophus/OTU_000797	0.310162	0.0480856	0.0170817	0.188	0.064	0.401
Bacteria/Proteobacteria/Deltaproteobacteria/Syntrophobacterales/Syntrophaceae/Syntrophus/OTU_000799	0.0608428	0.00729514	0.00240133	0.076	0.504	0.312
Bacteria/Proteobacteria/Deltaproteobacteria/Syntrophobacterales/Syntrophaceae/Syntrophus/OTU_000875	0.0197001	0.00322678	0.00095081	0.109	0.369	0.28
Bacteria/Proteobacteria/Deltaproteobacteria/Syntrophobacterales/Syntrophaceae/Syntrophus/OTU_001255	0.021142	0.00605805	0.00117636	0.28	0.173	0.133
Bacteria/Proteobacteria/Deltaproteobacteria/Syntrophobacterales/Syntrophaceae/Syntrophus/OTU_001384	0.0551607	0.0194685	0.00397868	0.392	0.067	0.21
Bacteria/Proteobacteria/Deltaproteobacteria/Syntrophobacterales/Syntrophaceae/Syntrophus/OTU_002170	0.147231	0.0554271	0.0819976	0.532	0.564	0.846
Bacteria/Proteobacteria/Deltaproteobacteria/Syntrophobacterales/Syntrophaceae/Syntrophus/OTU_002226	0.0135463	0.00195401	0.00190162	0.157	0.635	0.414
Bacteria/Proteobacteria/Deltaproteobacteria/Syntrophobacterales/Syntrophaceae/Syntrophus/OTU_002418	0.000281894	0	0	NA	NA	NA
Bacteria/Proteobacteria/Deltaproteobacteria/Syntrophobacterales/Syntrophaceae/Syntrophus/OTU_002472	0.0457241	0.00321576	0.00212717	0.04	0.789	0.317
Bacteria/Proteobacteria/Deltaproteobacteria/Syntrophobacterales/Syntrophaceae/Syntrophus/OTU_002582	0.00201643	0.000264752	0	0.412	NA	0.682
Bacteria/Proteobacteria/Deltaproteobacteria/Syntrophobacterales/Syntrophaceae/Syntrophus/OTU_002661	0.0169631	0.00580219	0.00176454	0.357	0.702	0.477
Bacteria/Proteobacteria/Deltaproteobacteria/Syntrophobacterales/Syntrophaceae/Syntrophus/OTU_002981	0.146723	0.0359192	0.0112397	0.303	0.107	0.405
Bacteria/Proteobacteria/Deltaproteobacteria/Syntrophobacterales/Syntrophaceae/Syntrophus/OTU_003010	0.0121885	0.0026247	0.00153899	0.086	0.484	0.199
Bacteria/Proteobacteria/Deltaproteobacteria/Syntrophobacterales/Syntrophaceae/uncultured/OTU_000406	0.080072	0.0670559	0.0531507	0.004	0.641	0.274
Bacteria/Proteobacteria/Deltaproteobacteria/Syntrophobacterales/Syntrophaceae/uncultured/OTU_001277	0.0172661	0.00500585	0.00058818	0.081	0.404	0.141
Bacteria/Proteobacteria/Deltaproteobacteria/Syntrophobacterales/Syntrophaceae/uncultured/OTU_001323	0.0210738	0.0079349	0.0107268	0.617	0.749	0.831
Bacteria/Proteobacteria/Deltaproteobacteria/Syntrophobacterales/Syntrophaceae/uncultured/OTU_001386	0.00155438	0.000752295	0	0.48	NA	0.725
Bacteria/Proteobacteria/Deltaproteobacteria/Syntrophobacterales/Syntrophaceae/uncultured/OTU_001393	0.00864599	0.000943611	0.00036263	0.059	NA	0.341
Bacteria/Proteobacteria/Deltaproteobacteria/Syntrophobacterales/Syntrophaceae/uncultured/OTU_001505	0.0104038	0.00195914	0	0.068	0.635	0.269
Bacteria/Proteobacteria/Deltaproteobacteria/Syntrophobacterales/Syntrophaceae/uncultured/OTU_003020	0.0010073	0	0	0.48	NA	0.725
Bacteria/Proteobacteria/Deltaproteobacteria/Syntrophobacterales/Syntrophaceae/uncultured/OTU_003232	0.00403082	0.000315728	0.00095081	0.133	NA	0.451
Bacteria/Proteobacteria/Deltaproteobacteria/Syntrophobacterales/Syntrophobacteraceae/Syntrophobacter/OTU_000441	0.0108021	0	0.00036263	0.369	NA	0.654
Bacteria/Proteobacteria/Deltaproteobacteria/Syntrophobacterales/Syntrophobacteraceae/uncultured/OTU_001377	0.0125173	0.00263971	0	0.235	0.635	0.414
Bacteria/Proteobacteria/Gammaproteobacteria/1013-28-CG33/OTU_000033	0.317655	0.022753	3.1672	0.278	0	0
Bacteria/Proteobacteria/Gammaproteobacteria/1013-28-CG33/OTU_000445	0.048739	0.0137734	0.0743577	0.386	0.015	0.02
Bacteria/Proteobacteria/Gammaproteobacteria/1013-28-CG33/OTU_000862	0.0391614	0.00113817	0.250298	0.041	0.037	0
Bacteria/Proteobacteria/Gammaproteobacteria/1013-28-CG33/OTU_002153	0.0602534	0.00214367	0.667273	0.35	0	0
Bacteria/Proteobacteria/Gammaproteobacteria/1013-28-CG33/OTU_002611	0.00304327	0	0.0339074	0.621	0	0
Bacteria/Proteobacteria/Gammaproteobacteria/1013-28-CG33/OTU_002644	0.0377153	0	0.455888	0.391	0.001	0
Bacteria/Proteobacteria/Gammaproteobacteria/Acidiferrobacterales/Acidiferrobacteraceae/Sulfurifustis/OTU_001342	0.0133304	0.00011713	0	0.23	NA	0.548
Bacteria/Proteobacteria/Gammaproteobacteria/Alteromonadales/Alteromonadaceae/Rheinheimera/OTU_000124	0.0918788	0.251911	0	0.002	0.421	0.553
Bacteria/Proteobacteria/Gammaproteobacteria/Alteromonadales/Alteromonadaceae/Rheinheimera/OTU_000165	0.0873503	0.250327	0	0.003	0.44	0.581
Bacteria/Proteobacteria/Gammaproteobacteria/Alteromonadales/Alteromonadaceae/Rheinheimera/OTU_000463	0.0236507	0.0595342	0	0.002	0.4	0.576
Bacteria/Proteobacteria/Gammaproteobacteria/Alteromonadales/Alteromonadaceae/Rheinheimera/OTU_001149	0.00317394	0.000788277	0	0.623	0.635	0.546
Bacteria/Proteobacteria/Gammaproteobacteria/Alteromonadales/Marinobacteraceae/Marinobacter/OTU_000269	0.0176219	0.0535843	0	0.019	0.558	0.588
Bacteria/Proteobacteria/Gammaproteobacteria/Alteromonadales/Marinobacteraceae/Marinobacter/OTU_000782	0.0122188	0.0352601	0.00036263	0.017	0.547	0.548
Bacteria/Proteobacteria/Gammaproteobacteria/Alteromonadales/Pseudoalteromonadaceae/Pseudoalteromonas/OTU_000065	0.322133	0.83483	0.00117636	0	0.199	0.704
Bacteria/Proteobacteria/Gammaproteobacteria/Alteromonadales/Pseudoalteromonadaceae/Pseudoalteromonas/OTU_000530	0.00533528	0.0100057	0	0.048	0.566	0.59
Bacteria/Proteobacteria/Gammaproteobacteria/Alteromonadales/Pseudoalteromonadaceae/Pseudoalteromonas/OTU_000986	0.00983432	0.0156321	0	0.029	0.313	0.648
Bacteria/Proteobacteria/Gammaproteobacteria/Alteromonadales/Pseudoalteromonadaceae/Pseudoalteromonas/OTU_002903	0.00109588	0.00123884	0	0.561	0.635	0.725
Bacteria/Proteobacteria/Gammaproteobacteria/Alteromonadales/Shewanellaceae/Shewanella/OTU_001522	0.00148723	0	0	0.504	NA	0.739
Bacteria/Proteobacteria/Gammaproteobacteria/Alteromonadales/Shewanellaceae/Shewanella/OTU_002438	0.00709705	0.00285755	0.01026	1	0.063	0.048
Bacteria/Proteobacteria/Gammaproteobacteria/AT-s16/OTU_001311	0.0027691	0.00673154	0	0.008	0.484	0.725
Bacteria/Proteobacteria/Gammaproteobacteria/Betaproteobacteriales/Burkholderiaceae/Achromobacter/OTU_002375	0.00437145	0.00190689	0	0.567	0.635	0.598
Bacteria/Proteobacteria/Gammaproteobacteria/Betaproteobacteriales/Burkholderiaceae/Acidovorax/OTU_000693	0.00969015	0.0235096	0.00894652	0.002	0.65	0.01
Bacteria/Proteobacteria/Gammaproteobacteria/Betaproteobacteriales/Burkholderiaceae/Acidovorax/OTU_001221	0.0178983	0.00111543	0	0.504	0.635	0.714
Bacteria/Proteobacteria/Gammaproteobacteria/Betaproteobacteriales/Burkholderiaceae/Aquabacterium/OTU_000865	0.00268017	0.00103357	0.0242825	0.289	0.02	0
Bacteria/Proteobacteria/Gammaproteobacteria/Betaproteobacteriales/Burkholderiaceae/Cupriavidus/OTU_000774	0.00997468	0.0282303	0	0.003	0.448	0.611
Bacteria/Proteobacteria/Gammaproteobacteria/Betaproteobacteriales/Burkholderiaceae/Cupriavidus/OTU_001847	0.00328451	0.00331026	0.017566	0.003	0.131	0
Bacteria/Proteobacteria/Gammaproteobacteria/Betaproteobacteriales/Burkholderiaceae/Hydrogenophaga/OTU_000512	0.0468588	0.000274896	0	0.246	NA	0.561
Bacteria/Proteobacteria/Gammaproteobacteria/Betaproteobacteriales/Burkholderiaceae/Hydrogenophaga/OTU_001192	0.00735066	0.0115364	0	0.021	0.422	0.524
Bacteria/Proteobacteria/Gammaproteobacteria/Betaproteobacteriales/Burkholderiaceae/Hydrogenophaga/OTU_001650	0.019133	0.000369352	0	0.29	NA	0.597
Bacteria/Proteobacteria/Gammaproteobacteria/Betaproteobacteriales/Burkholderiaceae/Hydrogenophaga/OTU_002942	0.00364378	0	0	0.356	NA	0.645
Bacteria/Proteobacteria/Gammaproteobacteria/Betaproteobacteriales/Burkholderiaceae/Hydrogenophaga/OTU_003069	0.0135309	0.000172877	0	0.255	NA	0.569
Bacteria/Proteobacteria/Gammaproteobacteria/Betaproteobacteriales/Burkholderiaceae/Limnobacter/OTU_000334	0.0225206	0.0568	0	0.001	0.365	0.459
Bacteria/Proteobacteria/Gammaproteobacteria/Betaproteobacteriales/Burkholderiaceae/Limnobacter/OTU_001456	0.0038354	0.0114929	0	0.001	0.372	0.725
Bacteria/Proteobacteria/Gammaproteobacteria/Betaproteobacteriales/Burkholderiaceae/OTU_000007	11.0089	0.72867	0.034338	0.228	0.165	0.495
Bacteria/Proteobacteria/Gammaproteobacteria/Betaproteobacteriales/Burkholderiaceae/OTU_000278	0.119587	0.00177633	0	0.416	0.484	0.677
Bacteria/Proteobacteria/Gammaproteobacteria/Betaproteobacteriales/Burkholderiaceae/OTU_000770	0.0164405	0	0	0.429	NA	0.693
Bacteria/Proteobacteria/Gammaproteobacteria/Betaproteobacteriales/Burkholderiaceae/OTU_000853	0.00696565	0.0112412	0	0.094	0.566	0.588
Bacteria/Proteobacteria/Gammaproteobacteria/Betaproteobacteriales/Burkholderiaceae/OTU_000984	0.0130014	0	0	0.295	NA	0.601
Bacteria/Proteobacteria/Gammaproteobacteria/Betaproteobacteriales/Burkholderiaceae/OTU_001000	0.0209305	0.00197795	0	0.22	0.484	0.471
Bacteria/Proteobacteria/Gammaproteobacteria/Betaproteobacteriales/Burkholderiaceae/OTU_001181	0.0048081	0.0002831	0	0.261	NA	0.574
Bacteria/Proteobacteria/Gammaproteobacteria/Betaproteobacteriales/Burkholderiaceae/OTU_001194	0.00446822	0	0	0.399	NA	0.674
Bacteria/Proteobacteria/Gammaproteobacteria/Betaproteobacteriales/Burkholderiaceae/OTU_001364	0.0278725	0	0	0.312	NA	0.614
Bacteria/Proteobacteria/Gammaproteobacteria/Betaproteobacteriales/Burkholderiaceae/OTU_001596	0.00145731	0	0	0.504	NA	0.739
Bacteria/Proteobacteria/Gammaproteobacteria/Betaproteobacteriales/Burkholderiaceae/OTU_001869	0.0121229	0.00133613	0	0.162	0.635	0.419
Bacteria/Proteobacteria/Gammaproteobacteria/Betaproteobacteriales/Burkholderiaceae/OTU_001919	0.0153655	0.0005662	0	0.215	0.635	0.49
Bacteria/Proteobacteria/Gammaproteobacteria/Betaproteobacteriales/Burkholderiaceae/OTU_001922	0.0274149	0.00260941	0.000692353	0.212	0.369	0.45
Bacteria/Proteobacteria/Gammaproteobacteria/Betaproteobacteriales/Burkholderiaceae/OTU_002747	0.0370581	0.00431182	0	0.244	0.538	0.483
Bacteria/Proteobacteria/Gammaproteobacteria/Betaproteobacteriales/Burkholderiaceae/OTU_002852	0.000212025	0	0	NA	NA	NA
Bacteria/Proteobacteria/Gammaproteobacteria/Betaproteobacteriales/Burkholderiaceae/OTU_002856	0.0021157	0	0	0.324	NA	0.622
Bacteria/Proteobacteria/Gammaproteobacteria/Betaproteobacteriales/Burkholderiaceae/OTU_003110	0.000260616	0	0	NA	NA	NA
Bacteria/Proteobacteria/Gammaproteobacteria/Betaproteobacteriales/Burkholderiaceae/Pelomonas/OTU_002744	0.000871725	9.1575e-05	0.00847973	NA	0.002	0
Bacteria/Proteobacteria/Gammaproteobacteria/Betaproteobacteriales/Burkholderiaceae/Polaromonas/OTU_002927	0.00118193	0.0014327	0	0.125	0.484	0.725
Bacteria/Proteobacteria/Gammaproteobacteria/Betaproteobacteriales/Burkholderiaceae/Ralstonia/OTU_000750	0.0138498	0.0136276	0.000692353	0.348	0.295	0.635
Bacteria/Proteobacteria/Gammaproteobacteria/Betaproteobacteriales/Burkholderiaceae/Ralstonia/OTU_001315	0.00346127	0.00235591	0	0.926	0.635	0.728
Bacteria/Proteobacteria/Gammaproteobacteria/Betaproteobacteriales/Burkholderiaceae/Rhizobacter/OTU_002045	0.00582144	0.000184673	0	0.407	NA	0.679
Bacteria/Proteobacteria/Gammaproteobacteria/Betaproteobacteriales/Gallionellaceae/OTU_000022	1.29413	0.0141392	0.00036263	0.359	0.523	0.641
Bacteria/Proteobacteria/Gammaproteobacteria/Betaproteobacteriales/Gallionellaceae/OTU_000118	0.145707	0.0193956	0.00197289	0.418	0.201	0.595
Bacteria/Proteobacteria/Gammaproteobacteria/Betaproteobacteriales/Gallionellaceae/OTU_000652	0.246521	0.00556424	0.00072526	0.507	0.392	0.733
Bacteria/Proteobacteria/Gammaproteobacteria/Betaproteobacteriales/Gallionellaceae/OTU_001379	0.0141786	0.00133327	0	0.21	0.635	0.477
Bacteria/Proteobacteria/Gammaproteobacteria/Betaproteobacteriales/Gallionellaceae/Sideroxydans/OTU_001066	0.0169113	0.000345752	0.00036263	0.505	NA	0.74
Bacteria/Proteobacteria/Gammaproteobacteria/Betaproteobacteriales/Gallionellaceae/Sideroxydans/OTU_001770	0.00975284	0.000301803	0	0.224	NA	0.543
Bacteria/Proteobacteria/Gammaproteobacteria/Betaproteobacteriales/Hydrogenophilaceae/Thiobacillus/OTU_000003	6.83249	0.147449	0.0191956	0.183	0.257	0.49
Bacteria/Proteobacteria/Gammaproteobacteria/Betaproteobacteriales/Hydrogenophilaceae/Thiobacillus/OTU_000020	4.5719	0.637318	0.326954	0.411	0.702	0.629
Bacteria/Proteobacteria/Gammaproteobacteria/Betaproteobacteriales/Hydrogenophilaceae/Thiobacillus/OTU_000021	0.792576	0.0359484	0.116013	0.253	0.039	0.65
Bacteria/Proteobacteria/Gammaproteobacteria/Betaproteobacteriales/Hydrogenophilaceae/Thiobacillus/OTU_000054	1.30926	0.260757	0.28888	0.318	0.847	0.639
Bacteria/Proteobacteria/Gammaproteobacteria/Betaproteobacteriales/Hydrogenophilaceae/Thiobacillus/OTU_000109	0.510595	0.066807	0.879696	0.249	0	0.035
Bacteria/Proteobacteria/Gammaproteobacteria/Betaproteobacteriales/Hydrogenophilaceae/Thiobacillus/OTU_000197	0.313735	0.0140321	0.163871	0.309	0	0.998
Bacteria/Proteobacteria/Gammaproteobacteria/Betaproteobacteriales/Hydrogenophilaceae/Thiobacillus/OTU_000202	0.101422	0.00605041	0.484185	0.311	0	0
Bacteria/Proteobacteria/Gammaproteobacteria/Betaproteobacteriales/Hydrogenophilaceae/Thiobacillus/OTU_000372	0.313721	0	0	0.417	NA	0.685
Bacteria/Proteobacteria/Gammaproteobacteria/Betaproteobacteriales/Hydrogenophilaceae/Thiobacillus/OTU_000435	0.10583	0.0187404	0.000692353	0.554	0.199	0.665
Bacteria/Proteobacteria/Gammaproteobacteria/Betaproteobacteriales/Hydrogenophilaceae/Thiobacillus/OTU_000480	0.291073	0.0158706	0.0491822	0.288	0.026	0.686
Bacteria/Proteobacteria/Gammaproteobacteria/Betaproteobacteriales/Hydrogenophilaceae/Thiobacillus/OTU_000523	0.018223	0.0125094	0.134999	0.007	0	0
Bacteria/Proteobacteria/Gammaproteobacteria/Betaproteobacteriales/Hydrogenophilaceae/Thiobacillus/OTU_000600	2.59444	0.0249621	0.00197289	0.275	0.418	0.579
Bacteria/Proteobacteria/Gammaproteobacteria/Betaproteobacteriales/Hydrogenophilaceae/Thiobacillus/OTU_000945	0.0169484	0	0	0.276	NA	0.586
Bacteria/Proteobacteria/Gammaproteobacteria/Betaproteobacteriales/Hydrogenophilaceae/Thiobacillus/OTU_001063	1.22585	0.0265376	0	0.363	0.409	0.636
Bacteria/Proteobacteria/Gammaproteobacteria/Betaproteobacteriales/Hydrogenophilaceae/Thiobacillus/OTU_001175	0.0445493	0.000687141	0	0.081	NA	0.381
Bacteria/Proteobacteria/Gammaproteobacteria/Betaproteobacteriales/Hydrogenophilaceae/Thiobacillus/OTU_001266	0.563896	0.0134981	0.0209734	0.474	0.61	0.727
Bacteria/Proteobacteria/Gammaproteobacteria/Betaproteobacteriales/Hydrogenophilaceae/Thiobacillus/OTU_001282	0.333111	0.014347	0.0504689	0.416	0.04	0.758
Bacteria/Proteobacteria/Gammaproteobacteria/Betaproteobacteriales/Hydrogenophilaceae/Thiobacillus/OTU_001309	0.0244825	0.00177514	0	0.357	0.635	0.623
Bacteria/Proteobacteria/Gammaproteobacteria/Betaproteobacteriales/Hydrogenophilaceae/Thiobacillus/OTU_001330	0.00551811	0	0	0.293	NA	0.599
Bacteria/Proteobacteria/Gammaproteobacteria/Betaproteobacteriales/Hydrogenophilaceae/Thiobacillus/OTU_001441	0.0656005	0.00453908	0	0.367	0.45	0.609
Bacteria/Proteobacteria/Gammaproteobacteria/Betaproteobacteriales/Hydrogenophilaceae/Thiobacillus/OTU_001459	0.0623121	0.000403822	0	0.09	NA	0.394
Bacteria/Proteobacteria/Gammaproteobacteria/Betaproteobacteriales/Hydrogenophilaceae/Thiobacillus/OTU_001508	0.363691	0.00795178	0.0255584	0.308	0.068	0.647
Bacteria/Proteobacteria/Gammaproteobacteria/Betaproteobacteriales/Hydrogenophilaceae/Thiobacillus/OTU_001532	0.0169268	0	0	0.326	NA	0.623
Bacteria/Proteobacteria/Gammaproteobacteria/Betaproteobacteriales/Hydrogenophilaceae/Thiobacillus/OTU_001567	0.0724211	0.000769681	0.00036263	0.421	0.635	0.682
Bacteria/Proteobacteria/Gammaproteobacteria/Betaproteobacteriales/Hydrogenophilaceae/Thiobacillus/OTU_001586	0.0224767	0.000573391	0.00036263	0.209	NA	0.53
Bacteria/Proteobacteria/Gammaproteobacteria/Betaproteobacteriales/Hydrogenophilaceae/Thiobacillus/OTU_001678	0.0361424	0.00152045	0	0.347	0.484	0.607
Bacteria/Proteobacteria/Gammaproteobacteria/Betaproteobacteriales/Hydrogenophilaceae/Thiobacillus/OTU_001727	0.0154472	0.000632332	0	0.361	0.635	0.612
Bacteria/Proteobacteria/Gammaproteobacteria/Betaproteobacteriales/Hydrogenophilaceae/Thiobacillus/OTU_001882	0.00435503	0	0	0.372	NA	0.656
Bacteria/Proteobacteria/Gammaproteobacteria/Betaproteobacteriales/Hydrogenophilaceae/Thiobacillus/OTU_001973	0.00689897	0	0	0.324	NA	0.622
Bacteria/Proteobacteria/Gammaproteobacteria/Betaproteobacteriales/Hydrogenophilaceae/Thiobacillus/OTU_002105	0.270123	0.0389438	0.00164316	0.27	0.096	0.456
Bacteria/Proteobacteria/Gammaproteobacteria/Betaproteobacteriales/Hydrogenophilaceae/Thiobacillus/OTU_002183	0.0791908	0.0164589	0.0317762	0.646	0.389	0.949
Bacteria/Proteobacteria/Gammaproteobacteria/Betaproteobacteriales/Hydrogenophilaceae/Thiobacillus/OTU_002479	0.086268	0.00345161	0.00036263	0.513	0.538	0.725
Bacteria/Proteobacteria/Gammaproteobacteria/Betaproteobacteriales/Hydrogenophilaceae/Thiobacillus/OTU_002574	0.00315798	0	0	0.449	NA	0.706
Bacteria/Proteobacteria/Gammaproteobacteria/Betaproteobacteriales/Hydrogenophilaceae/Thiobacillus/OTU_002679	0.00226757	0	0	0.621	NA	0.805
Bacteria/Proteobacteria/Gammaproteobacteria/Betaproteobacteriales/Hydrogenophilaceae/Thiobacillus/OTU_002727	0.0685751	0.0117613	0.00164316	0.404	0.406	0.534
Bacteria/Proteobacteria/Gammaproteobacteria/Betaproteobacteriales/Hydrogenophilaceae/Thiobacillus/OTU_002781	0.00152937	0	0.00036263	0.504	NA	0.739
Bacteria/Proteobacteria/Gammaproteobacteria/Betaproteobacteriales/Hydrogenophilaceae/Thiobacillus/OTU_002821	0.00353127	0	0	0.449	NA	0.706
Bacteria/Proteobacteria/Gammaproteobacteria/Betaproteobacteriales/Hydrogenophilaceae/Thiobacillus/OTU_002938	0.00716093	0	0	0.151	NA	0.472
Bacteria/Proteobacteria/Gammaproteobacteria/Betaproteobacteriales/Hydrogenophilaceae/Thiobacillus/OTU_003002	0.0368723	0.0013781	0.00095081	0.443	0.635	0.69
Bacteria/Proteobacteria/Gammaproteobacteria/Betaproteobacteriales/Hydrogenophilaceae/Thiobacillus/OTU_003070	0.00568109	0	0	0.456	NA	0.71
Bacteria/Proteobacteria/Gammaproteobacteria/Betaproteobacteriales/Hydrogenophilaceae/Thiobacillus/OTU_003091	0.00238445	0	0	0.203	NA	0.524
Bacteria/Proteobacteria/Gammaproteobacteria/Betaproteobacteriales/Nitrosomonadaceae/GOUTA6/OTU_000787	0.0311244	0.0502924	0	0.008	0.375	0.413
Bacteria/Proteobacteria/Gammaproteobacteria/Betaproteobacteriales/Nitrosomonadaceae/GOUTA6/OTU_001108	0.00871301	0.000234597	0	0.206	NA	0.526
Bacteria/Proteobacteria/Gammaproteobacteria/Betaproteobacteriales/OTU_000095	0.16039	0.00284713	0.000692353	0.354	0.51	0.634
Bacteria/Proteobacteria/Gammaproteobacteria/Betaproteobacteriales/OTU_000270	0.11635	0.010591	0.00036263	0.278	0.211	0.518
Bacteria/Proteobacteria/Gammaproteobacteria/Betaproteobacteriales/OTU_000314	0.0912671	0.000264752	0	0.5	NA	0.736
Bacteria/Proteobacteria/Gammaproteobacteria/Betaproteobacteriales/OTU_000385	0.0666979	0.000265157	0	0.29	NA	0.597
Bacteria/Proteobacteria/Gammaproteobacteria/Betaproteobacteriales/OTU_000411	0.0873223	0.0400624	0	0.918	0.156	0.405
Bacteria/Proteobacteria/Gammaproteobacteria/Betaproteobacteriales/OTU_000979	0.019401	0.00210579	0	0.395	0.484	0.611
Bacteria/Proteobacteria/Gammaproteobacteria/Betaproteobacteriales/OTU_001352	0.00843337	0.00164576	0	0.057	NA	0.338
Bacteria/Proteobacteria/Gammaproteobacteria/Betaproteobacteriales/OTU_001469	0.0133915	0.00137555	0	0.314	0.635	0.568
Bacteria/Proteobacteria/Gammaproteobacteria/Betaproteobacteriales/OTU_001661	0.00328425	0	0	0.432	NA	0.695
Bacteria/Proteobacteria/Gammaproteobacteria/Betaproteobacteriales/OTU_001804	0.0376909	0.00746384	0	0.484	0.275	0.596
Bacteria/Proteobacteria/Gammaproteobacteria/Betaproteobacteriales/OTU_003017	0.011321	0.00204107	0	0.473	0.484	0.615
Bacteria/Proteobacteria/Gammaproteobacteria/Betaproteobacteriales/OTU_003092	0.000906639	0	0	0.48	NA	0.725
Bacteria/Proteobacteria/Gammaproteobacteria/Betaproteobacteriales/Rhodocyclaceae/Candidatus_Accumulibacter/OTU_002746	0.00187479	0	0	0.53	NA	0.754
Bacteria/Proteobacteria/Gammaproteobacteria/Betaproteobacteriales/Rhodocyclaceae/Dechloromonas/OTU_000424	0.0216838	0.00528904	0.00451676	0.664	0.729	0.747
Bacteria/Proteobacteria/Gammaproteobacteria/Betaproteobacteriales/Rhodocyclaceae/Denitromonas/OTU_000706	0.00682931	0.000926103	0.00207706	0.369	0.287	0.972
Bacteria/Proteobacteria/Gammaproteobacteria/Betaproteobacteriales/Rhodocyclaceae/Ferribacterium/OTU_000105	0.229898	0.0539892	0.00256107	0.41	0.272	0.446
Bacteria/Proteobacteria/Gammaproteobacteria/Betaproteobacteriales/Rhodocyclaceae/Ferribacterium/OTU_001188	0.0711884	0.00216746	0.000692353	0.21	0.484	0.512
Bacteria/Proteobacteria/Gammaproteobacteria/Betaproteobacteriales/Rhodocyclaceae/Methyloversatilis/OTU_000994	0.0132049	0.00589627	0.0153664	0.74	0.158	0.116
Bacteria/Proteobacteria/Gammaproteobacteria/Betaproteobacteriales/Rhodocyclaceae/Methyloversatilis/OTU_001213	0.00207625	0	0	0.547	NA	0.764
Bacteria/Proteobacteria/Gammaproteobacteria/Betaproteobacteriales/Rhodocyclaceae/OTU_002789	0.0224628	0	0	0.534	NA	0.757
Bacteria/Proteobacteria/Gammaproteobacteria/Betaproteobacteriales/Rhodocyclaceae/OTU_002879	0.00302508	0	0.00095081	0.309	NA	0.611
Bacteria/Proteobacteria/Gammaproteobacteria/Betaproteobacteriales/Rhodocyclaceae/OTU_003143	0.00201882	0	0	0.309	NA	0.611
Bacteria/Proteobacteria/Gammaproteobacteria/Betaproteobacteriales/Rhodocyclaceae/Sulfuritalea/OTU_000042	0.806642	0.0151576	0.0131344	0.177	0.903	0.497
Bacteria/Proteobacteria/Gammaproteobacteria/Betaproteobacteriales/Rhodocyclaceae/Sulfuritalea/OTU_000803	0.0767216	0.0019087	0	0.457	0.635	0.699
Bacteria/Proteobacteria/Gammaproteobacteria/Betaproteobacteriales/Rhodocyclaceae/Sulfuritalea/OTU_002637	0.0137016	0.000769681	0	0.508	0.635	0.709
Bacteria/Proteobacteria/Gammaproteobacteria/Betaproteobacteriales/Sulfuricellaceae/Ferritrophicum/OTU_000004	6.70136	0.645779	0.0535863	0.256	0.169	0.495
Bacteria/Proteobacteria/Gammaproteobacteria/Betaproteobacteriales/Sulfuricellaceae/Ferritrophicum/OTU_000084	0.89874	0.0225544	0.00830279	0.175	0.485	0.486
Bacteria/Proteobacteria/Gammaproteobacteria/Betaproteobacteriales/Sulfuricellaceae/Ferritrophicum/OTU_000178	0.0574324	0.000469195	0	0.373	NA	0.656
Bacteria/Proteobacteria/Gammaproteobacteria/Betaproteobacteriales/Sulfuricellaceae/Ferritrophicum/OTU_000195	1.62404	0.0785286	0.017771	0.198	0.358	0.489
Bacteria/Proteobacteria/Gammaproteobacteria/Betaproteobacteriales/Sulfuricellaceae/Ferritrophicum/OTU_000447	0.0700848	0.000458346	0	0.339	NA	0.633
Bacteria/Proteobacteria/Gammaproteobacteria/Betaproteobacteriales/Sulfuricellaceae/Ferritrophicum/OTU_000923	0.0373975	0.0094456	0	0.645	0.208	0.659
Bacteria/Proteobacteria/Gammaproteobacteria/Betaproteobacteriales/Sulfuricellaceae/Ferritrophicum/OTU_001011	0.0797625	0.00344569	0.000692353	0.431	0.404	0.67
Bacteria/Proteobacteria/Gammaproteobacteria/Betaproteobacteriales/Sulfuricellaceae/Ferritrophicum/OTU_001110	0.365584	0.0301401	0.0025055	0.439	0.455	0.656
Bacteria/Proteobacteria/Gammaproteobacteria/Betaproteobacteriales/Sulfuricellaceae/Ferritrophicum/OTU_001631	0.130821	0.0179527	0.00377033	0.485	0.361	0.652
Bacteria/Proteobacteria/Gammaproteobacteria/Betaproteobacteriales/Sulfuricellaceae/Ferritrophicum/OTU_001636	0.00249066	0	0	0.48	NA	0.725
Bacteria/Proteobacteria/Gammaproteobacteria/Betaproteobacteriales/Sulfuricellaceae/Ferritrophicum/OTU_001690	0.00360807	0	0	0.263	NA	0.576
Bacteria/Proteobacteria/Gammaproteobacteria/Betaproteobacteriales/Sulfuricellaceae/Ferritrophicum/OTU_001842	0.0797763	0.0060401	0	0.366	0.381	0.601
Bacteria/Proteobacteria/Gammaproteobacteria/Betaproteobacteriales/Sulfuricellaceae/Ferritrophicum/OTU_001855	0.00360567	0	0	0.366	NA	0.652
Bacteria/Proteobacteria/Gammaproteobacteria/Betaproteobacteriales/Sulfuricellaceae/Ferritrophicum/OTU_002171	0.000828069	0	0	0.48	NA	0.725
Bacteria/Proteobacteria/Gammaproteobacteria/Betaproteobacteriales/Sulfuricellaceae/Sulfuricella/OTU_000532	0.04266	0.000705632	0	0.166	NA	0.487
Bacteria/Proteobacteria/Gammaproteobacteria/Betaproteobacteriales/TRA3-20/OTU_000456	0.160529	0.00477176	0.000692353	0.475	0.57	0.705
Bacteria/Proteobacteria/Gammaproteobacteria/Betaproteobacteriales/TRA3-20/OTU_003196	0.00290544	0.000184673	0	0.281	NA	0.59
Bacteria/Proteobacteria/Gammaproteobacteria/Betaproteobacteriales/uncultured/OTU_001587	0.00129246	0.000102019	0	0.383	NA	0.663
Bacteria/Proteobacteria/Gammaproteobacteria/Cellvibrionales/Porticoccaceae/C1-B045/OTU_002309	0.000335362	0.000447772	0	0.621	NA	0.805
Bacteria/Proteobacteria/Gammaproteobacteria/Coxiellales/Coxiellaceae/Coxiella/OTU_000717	0.0103007	0.00140604	0.00058818	0.108	NA	0.42
Bacteria/Proteobacteria/Gammaproteobacteria/Coxiellales/Coxiellaceae/Coxiella/OTU_000720	0.0115558	0.00191949	0.000692353	0.247	0.635	0.5
Bacteria/Proteobacteria/Gammaproteobacteria/Coxiellales/Coxiellaceae/Coxiella/OTU_000805	0.0140631	0.00369384	0	0.283	0.275	0.302
Bacteria/Proteobacteria/Gammaproteobacteria/Coxiellales/Coxiellaceae/Coxiella/OTU_000898	0.00851504	0.000791937	0	0.031	NA	0.274
Bacteria/Proteobacteria/Gammaproteobacteria/Coxiellales/Coxiellaceae/Coxiella/OTU_001044	0.00383023	0.000290007	0.000692353	0.223	NA	0.542
Bacteria/Proteobacteria/Gammaproteobacteria/Coxiellales/Coxiellaceae/Coxiella/OTU_001746	0.00651341	0.00018315	0.00036263	0.051	NA	0.325
Bacteria/Proteobacteria/Gammaproteobacteria/Coxiellales/Coxiellaceae/Coxiella/OTU_002723	0.00484175	0.00242465	0	1	0.484	0.451
Bacteria/Proteobacteria/Gammaproteobacteria/Enterobacteriales/Enterobacteriaceae/Morganella/OTU_002862	0.000358748	0	0.00399588	NA	0.04	0
Bacteria/Proteobacteria/Gammaproteobacteria/Enterobacteriales/Enterobacteriaceae/OTU_002585	0.000702465	0	0.00536339	NA	0.04	0
Bacteria/Proteobacteria/Gammaproteobacteria/Enterobacteriales/Enterobacteriaceae/Serratia/OTU_001337	0.00284857	0	0.0234382	0.621	0	0
Bacteria/Proteobacteria/Gammaproteobacteria/Enterobacteriales/Enterobacteriaceae/Serratia/OTU_002420	0.00232665	0.000969333	0.0197892	0.289	0	0
Bacteria/Proteobacteria/Gammaproteobacteria/Ga0077536/OTU_000899	0.00584027	0.00635867	0	0.234	0.58	0.675
Bacteria/Proteobacteria/Gammaproteobacteria/Ga0077536/OTU_002734	0.00263085	0.000184673	0	0.278	NA	0.588
Bacteria/Proteobacteria/Gammaproteobacteria/Gammaproteobacteria_Incertae_Sedis/Unknown_Family/uncultured/OTU_001410	0.00259922	0	0.0259328	0.621	0	0
Bacteria/Proteobacteria/Gammaproteobacteria/Immundisolibacterales/Immundisolibacteraceae/Immundisolibacter/OTU_000193	0.380667	0.013441	0	0.483	0.562	0.709
Bacteria/Proteobacteria/Gammaproteobacteria/Immundisolibacterales/Immundisolibacteraceae/OTU_001008	0.0379385	0.0019087	0	0.494	0.635	0.71
Bacteria/Proteobacteria/Gammaproteobacteria/Immundisolibacterales/Immundisolibacteraceae/OTU_001039	0.0510979	0.000954353	0	0.478	0.635	0.715
Bacteria/Proteobacteria/Gammaproteobacteria/Immundisolibacterales/Immundisolibacteraceae/OTU_002645	0.0113065	0.000769681	0	0.517	0.635	0.709
Bacteria/Proteobacteria/Gammaproteobacteria/KF-JG30-C25/OTU_000477	0.0555121	0.0346227	0.0105498	0.344	0.383	0.457
Bacteria/Proteobacteria/Gammaproteobacteria/KF-JG30-C25/OTU_000673	0.0133162	0.00613567	0.00553883	0.898	0.913	0.83
Bacteria/Proteobacteria/Gammaproteobacteria/Methylococcales/Methylomonaceae/Methylomicrobium/OTU_000023	0.533608	0.0343266	4.96074	0.298	0	0
Bacteria/Proteobacteria/Gammaproteobacteria/Methylococcales/Methylomonaceae/Methylomicrobium/OTU_002991	0.12373	0.00464165	1.21314	0.29	0	0
Bacteria/Proteobacteria/Gammaproteobacteria/Methylococcales/Methylomonaceae/Methylomicrobium/OTU_003044	0.0085093	0.000184673	0.105999	0.621	0	0
Bacteria/Proteobacteria/Gammaproteobacteria/Methylococcales/Methylomonaceae/Methylomonas/OTU_000207	0.0703353	0.00588041	0	0.114	0.415	0.36
Bacteria/Proteobacteria/Gammaproteobacteria/Oceanospirillales/Halomonadaceae/Halomonas/OTU_001368	0.00976018	0.00631878	0.0178046	0.203	0.04	0.003
Bacteria/Proteobacteria/Gammaproteobacteria/Oceanospirillales/Halomonadaceae/Halomonas/OTU_002260	0.00925642	0.00401316	0.0114348	0.94	0.165	0.275
Bacteria/Proteobacteria/Gammaproteobacteria/Pseudomonadales/Moraxellaceae/Acinetobacter/OTU_000150	0.0753971	0.208322	0.00131344	0.003	0.444	0.565
Bacteria/Proteobacteria/Gammaproteobacteria/Pseudomonadales/Moraxellaceae/OTU_001429	0.00437109	0.000773385	0	0.275	NA	0.585
Bacteria/Proteobacteria/Gammaproteobacteria/Pseudomonadales/Pseudomonadaceae/Pseudomonas/OTU_000059	0.220217	0.544618	0.00235272	0	0.066	0.524
Bacteria/Proteobacteria/Gammaproteobacteria/Pseudomonadales/Pseudomonadaceae/Pseudomonas/OTU_000061	0.197501	0.495863	0.00072526	0	0.051	0.507
Bacteria/Proteobacteria/Gammaproteobacteria/Pseudomonadales/Pseudomonadaceae/Pseudomonas/OTU_000175	0.0441343	0.105502	0.00095081	0.001	0.37	0.459
Bacteria/Proteobacteria/Gammaproteobacteria/Pseudomonadales/Pseudomonadaceae/Pseudomonas/OTU_000405	0.0210934	0.060433	0	0.003	0.443	0.508
Bacteria/Proteobacteria/Gammaproteobacteria/Pseudomonadales/Pseudomonadaceae/Pseudomonas/OTU_000419	0.149616	0.0538691	0.0187053	0.827	0.35	0.759
Bacteria/Proteobacteria/Gammaproteobacteria/Pseudomonadales/Pseudomonadaceae/Pseudomonas/OTU_000468	0.0718447	0.199948	0	0	0.36	0.479
Bacteria/Proteobacteria/Gammaproteobacteria/Pseudomonadales/Pseudomonadaceae/Pseudomonas/OTU_000495	0.0148215	0.0415857	0	0.002	0.412	0.588
Bacteria/Proteobacteria/Gammaproteobacteria/Pseudomonadales/Pseudomonadaceae/Pseudomonas/OTU_000818	0.00677749	0.0110953	0.000692353	0.017	0.341	0.632
Bacteria/Proteobacteria/Gammaproteobacteria/Pseudomonadales/Pseudomonadaceae/Pseudomonas/OTU_001229	0.00707252	0.0178211	0	0	0.137	0.648
Bacteria/Proteobacteria/Gammaproteobacteria/Pseudomonadales/Pseudomonadaceae/Pseudomonas/OTU_001416	0.00908285	0.00137194	0.00036263	0.199	0.635	0.416
Bacteria/Proteobacteria/Gammaproteobacteria/Pseudomonadales/Pseudomonadaceae/Pseudomonas/OTU_002006	0.00436235	0.0132417	0	0	0.18	0.663
Bacteria/Proteobacteria/Gammaproteobacteria/Pseudomonadales/Pseudomonadaceae/Pseudomonas/OTU_002247	0.00137967	0.00321826	0	0.096	0.635	0.725
Bacteria/Proteobacteria/Gammaproteobacteria/Pseudomonadales/Pseudomonadaceae/Pseudomonas/OTU_003252	0.00356597	0.00922126	0	0.008	0.477	0.739
Bacteria/Proteobacteria/Gammaproteobacteria/Xanthomonadales/Rhodanobacteraceae/Rhodanobacter/OTU_000914	0.0216497	0.00417262	0	0.271	0.494	0.383
Bacteria/Proteobacteria/Gammaproteobacteria/Xanthomonadales/Rhodanobacteraceae/Rhodanobacter/OTU_001283	0.00823324	0.000712353	0	0.076	NA	0.373
Bacteria/Proteobacteria/Gammaproteobacteria/Xanthomonadales/Rhodanobacteraceae/Rhodanobacter/OTU_001474	0.00459831	0.000374675	0	0.298	NA	0.603
Bacteria/Proteobacteria/Gammaproteobacteria/Xanthomonadales/Rhodanobacteraceae/Rhodanobacter/OTU_001682	0.00204764	9.1575e-05	0	0.309	NA	0.611
Bacteria/Proteobacteria/Gammaproteobacteria/Xanthomonadales/Rhodanobacteraceae/Rhodanobacter/OTU_001932	0.00177836	0.00147741	0	0.338	0.635	0.663
Bacteria/Proteobacteria/Gammaproteobacteria/Xanthomonadales/Rhodanobacteraceae/Rhodanobacter/OTU_002905	0.01032	0.00558765	0	0.707	0.414	0.43
Bacteria/Proteobacteria/Gammaproteobacteria/Xanthomonadales/Xanthomonadaceae/Arenimonas/OTU_000397	0.0140414	0.0187997	0	0.003	0.193	0.39
Bacteria/Proteobacteria/Gammaproteobacteria/Xanthomonadales/Xanthomonadaceae/Pseudoxanthomonas/OTU_000366	0.0155518	0.0449534	0	0.003	0.453	0.588
Bacteria/Proteobacteria/Gammaproteobacteria/Xanthomonadales/Xanthomonadaceae/uncultured/OTU_001540	0.00273894	0.000208705	0	0.233	NA	0.551
Bacteria/Rokubacteria/NC10/Methylomirabilales/Methylomirabilaceae/Sh765B-TzT-35/OTU_002824	0.00195111	0.000455977	0	0.412	NA	0.682
Bacteria/Spirochaetes/Leptospirae/Leptospirales/Leptospiraceae/Leptospira/OTU_002794	0.00109822	0	0.0127208	NA	0.04	0
Bacteria/Spirochaetes/Leptospirae/Leptospirales/Leptospiraceae/RBG-16-49-21/OTU_001161	0.0210275	0.00292949	0	0.482	0.635	0.679
Bacteria/Spirochaetes/Leptospirae/Leptospirales/Leptospiraceae/RBG-16-49-21/OTU_003188	0.00151501	0.00159213	0	0.561	0.635	0.725
Bacteria/Spirochaetes/MVP-15/OTU_000251	0.0658507	0.00835499	0.00543465	0.348	0.351	0.577
Bacteria/Spirochaetes/Spirochaetia/Spirochaetales/Spirochaetaceae/Sediminispirochaeta/OTU_002164	0.00443789	0.00164049	0	0.374	0.635	0.44
Bacteria/Spirochaetes/Spirochaetia/Spirochaetales/Spirochaetaceae/Sphaerochaeta/OTU_001672	0.00479923	0.000900511	0	0.404	0.635	0.524
Bacteria/Spirochaetes/Spirochaetia/Spirochaetales/Spirochaetaceae/Sphaerochaeta/OTU_002496	0.00110853	0.00238649	0	0.052	0.51	0.725
Bacteria/Spirochaetes/Spirochaetia/Spirochaetales/Spirochaetaceae/Sphaerochaeta/OTU_002813	0.00267172	0.00487799	0.0038416	0.004	0.659	0
Bacteria/Spirochaetes/Spirochaetia/Spirochaetales/Spirochaetaceae/Spirochaeta_2/OTU_001045	0.00497166	0.000376915	0.00590146	0.393	0.04	0.49
Bacteria/Spirochaetes/Spirochaetia/Spirochaetales/Spirochaetaceae/Spirochaeta_2/OTU_001900	0.00904976	0.000726084	0.00058818	0.055	NA	0.334
Bacteria/Spirochaetes/Spirochaetia/Spirochaetales/Spirochaetaceae/Spirochaeta_2/OTU_002201	0.00159463	0	0	0.383	NA	0.663
Bacteria/Spirochaetes/Spirochaetia/Spirochaetales/Spirochaetaceae/uncultured/OTU_000209	0.0455486	0.00212079	0.00325342	0.422	0.662	0.71
Bacteria/Spirochaetes/Spirochaetia/Spirochaetales/Spirochaetaceae/uncultured/OTU_000460	0.0416443	0.00435421	0.00207706	0.239	1	0.554
Bacteria/Spirochaetes/Spirochaetia/Spirochaetales/Spirochaetaceae/uncultured/OTU_000800	0.00775997	0.000542229	0.000692353	0.384	NA	0.664
Bacteria/Spirochaetes/Spirochaetia/Spirochaetales/Spirochaetaceae/uncultured/OTU_001172	0.00373856	0.000515533	0.000692353	0.417	NA	0.686
Bacteria/Spirochaetes/Spirochaetia/Spirochaetales/Spirochaetaceae/uncultured/OTU_003193	0.00216945	0.000172877	0	0.402	NA	0.676
Bacteria/Spirochaetes/uncultured/OTU_000051	0.550515	0.183297	0.788632	0.455	0	0.002
Bacteria/Spirochaetes/uncultured/OTU_001413	0.0337994	0.0161398	0.0386621	0.869	0.226	0.116
Bacteria/Spirochaetes/uncultured/OTU_001717	0.00285129	0.00556316	0.00105498	0.004	0.131	0.725
Bacteria/Spirochaetes/uncultured/OTU_002301	0.00974363	0.00233655	0.00316495	0.118	0.553	0.707
Bacteria/Synergistetes/Synergistia/Synergistales/Synergistaceae/Thermovirga/OTU_000355	0.0392321	0.0127277	0.00058818	0.687	0.302	0.595
Bacteria/TA06/OTU_001073	0.00973323	0.0157697	0.00316495	0.001	0.374	0.959
Bacteria/Tenericutes/Mollicutes/Acholeplasmatales/Acholeplasmataceae/Acholeplasma/OTU_000088	0.190627	0.0166617	0.0267393	0.352	0.675	0.684
Bacteria/Tenericutes/Mollicutes/Acholeplasmatales/Acholeplasmataceae/Acholeplasma/OTU_000341	0.0309815	0.0763465	0	0	0.114	0.65
Bacteria/Tenericutes/Mollicutes/Acholeplasmatales/Acholeplasmataceae/Acholeplasma/OTU_002833	0.00208533	0.00151282	0	0.885	0.635	0.707
Bacteria/Tenericutes/Mollicutes/Izimaplasmatales/Izimaplasmataceae/Izimaplasma/OTU_000658	0.0073391	0.00130242	0.00058818	0.33	0.635	0.535
Bacteria/Tenericutes/Mollicutes/Izimaplasmatales/Izimaplasmataceae/OTU_000539	0.0851133	0.0167767	0	0.595	0.148	0.67
Bacteria/Tenericutes/Mollicutes/OTU_000115	0.171522	0.0590834	0.00835834	0.591	0.092	0.461
Bacteria/Tenericutes/Mollicutes/OTU_000248	0.0420326	0.0103628	0	0.548	0.31	0.576
Bacteria/Tenericutes/Mollicutes/OTU_000454	0.0715618	0.0108834	0.00740753	0.403	0.793	0.627
Bacteria/Tenericutes/Mollicutes/OTU_000465	0.137829	0.0189985	0.0043084	0.083	0.343	0.266
Bacteria/Tenericutes/Mollicutes/OTU_000490	0.035756	0.00641502	0.00349467	0.43	0.839	0.631
Bacteria/Tenericutes/Mollicutes/OTU_001218	0.00535781	0.0142893	0	0	0.329	0.632
Bacteria/Verrucomicrobia/Verrucomicrobiae/LD1-PB3/OTU_000798	0.0270207	0.00556448	0.0110181	0.111	0.072	1
Bacteria/Verrucomicrobia/Verrucomicrobiae/LD1-PB3/OTU_001870	0.00802162	0	0	0.105	NA	0.416
Bacteria/Verrucomicrobia/Verrucomicrobiae/LD1-PB3/OTU_002745	0.00155646	0.000102019	0	0.48	NA	0.725
Bacteria/WOR-1/OTU_000828	0.0241606	0.00374637	0.00095081	0.008	0.484	0.118
Bacteria/WOR-1/OTU_000842	0.00789967	0.0036283	0	0.742	0.313	0.287
Bacteria/WOR-1/OTU_001004	0.00564392	0.00228384	0	0.73	0.484	0.51
Bacteria/WOR-1/OTU_001830	0.0021754	0.000102019	0.00190162	0.309	NA	0.611
Bacteria/WOR-1/OTU_002044	0.00513532	0.00269322	0	0.414	0.635	0.481
Bacteria/WOR-1/OTU_002299	0.00121527	0.000382287	0	0.621	NA	0.805
Bacteria/WOR-1/OTU_002658	0.00205449	0.000434937	0.00036263	0.309	NA	0.611
Bacteria/WOR-1/OTU_002909	0.00249532	0.000261356	0.00036263	0.309	NA	0.611
Bacteria/WPS-2/OTU_001744	0.00492641	0.00211992	0	0.694	0.484	0.543
Bacteria/WS2/OTU_000459	0.0178575	0.005709	0.00128053	0.406	0.342	0.121
Bacteria/WS2/OTU_000473	0.0114136	0.00150863	0.00036263	0.249	0.635	0.499
Bacteria/WS2/OTU_001187	0.0134565	0.00381076	0.00207706	0.686	0.847	0.775
Bacteria/WS2/OTU_001576	0.000697827	0.00103184	0	NA	NA	NA
Bacteria/WS2/OTU_002730	0.0019966	0	0	0.309	NA	0.611
Bacteria/WS2/OTU_003151	0.00139358	0	0	0.48	NA	0.725
Bacteria/Zixibacteria/OTU_000157	0.0562194	0.00831004	0.453301	0.551	0	0
Bacteria/Zixibacteria/OTU_000479	0.0144815	0.0143762	0.0270551	0.02	0.318	0
Bacteria/Zixibacteria/OTU_000503	0.0369728	0.00566184	0.00058818	0.098	0.313	0.291
Bacteria/Zixibacteria/OTU_000744	0.00872355	0.000475236	0.00058818	0.142	NA	0.462
Bacteria/Zixibacteria/OTU_000833	0.00679595	0.000934254	0	0.165	NA	0.486
Bacteria/Zixibacteria/OTU_000956	0.00357717	0	0	0.233	NA	0.551
Bacteria/Zixibacteria/OTU_001090	0.00700076	0.00644484	0.00036263	0.089	0.342	0.449
Bacteria/Zixibacteria/OTU_001286	0.00542772	0.000478331	0.00105498	0.336	NA	0.631
Bacteria/Zixibacteria/OTU_001297	0.00325836	0.00187012	0	0.683	0.635	0.622
Bacteria/Zixibacteria/OTU_001655	0.00436085	0.00105836	0	0.188	NA	0.51
Bacteria/Zixibacteria/OTU_001705	0.00447605	0	0	0.188	NA	0.51
Bacteria/Zixibacteria/OTU_001873	0.00752185	0.000315728	0.00178024	0.133	NA	0.451
Bacteria/Zixibacteria/OTU_002223	0.000476481	0.000169781	0.000692353	NA	NA	NA
Bacteria/Zixibacteria/OTU_002268	0.00391652	0.000274896	0.000692353	0.086	NA	0.388
Bacteria/Zixibacteria/OTU_002283	0.00975513	0.00111966	0	0.085	0.635	0.276
Bacteria/Zixibacteria/OTU_003275	0.00174821	0.00320219	0.00256107	0.001	0.404	NA
